# Supplementary material for: 1,3-Difluoro­benzene
Source: Acta Crystallogr Sect E Struct Rep Online. 2009 Oct 7;65(Pt 11):o2668–9. doi: 10.1107/S1600536809038987 (PMC2971077; doi:10.1107/S1600536809038987)
Supplement: Supplementary file 1 [file e-65-o2668-sup1.cif]

##############################################################################
###                                                                        ###
###        Electronic paper (Acta Crystallographica Section E)             ###
###                                                                        ###
##############################################################################
#                                                                            #
# This CIF contains the data in a paper accepted for publication in Acta     #
# Crystallographica Section E. It conforms to the requirements of Notes      #
# for Authors for Section E, and has been peer reviewed under the auspices   #
# of the IUCr Commission on Journals.                                        #
#                                                                            #
# Full details of the Crystallographic Information File format               #
# are given in the paper "The Crystallographic Information File (CIF):       #
# a New Standard Archive File for Crystallography" by S. R. Hall, F. H.      #
# Allen and I. D. Brown [Acta Cryst. (1991), A47, 655-685].                  #
#                                                                            #
# The current version of the core CIF dictionary is obtainable from          #
# ftp://ftp.iucr.org/pub/cif_core.dic. The current version number is 2.4.    #
#                                                                            #
# Software is freely available for graphical display of the structure(s) in  #
# this CIF.  For information consult the CIF home page http://www.iucr.org/  #
# cif/home.html                                                              #
#                                                                            #
# This file may be used for bona fide research purposes within the           #
# scientific community so long as proper attribution is given to the journal # 
# article from which it was obtained.                                        #
#                                                                            #
##############################################################################
                                             
data_I
_audit_creation_method     SHELXL-97
_chemical_name_systematic
;
1,3-Difluorobenzene
;
_chemical_name_common     '1,3-Difluorobenzene'
_chemical_formula_moiety     'C6 H4 F2'
_chemical_formula_sum     'C6 H4 F2'
_chemical_formula_iupac     'C6 H4 F2'
_chemical_formula_weight     114.09
_chemical_melting_point     ?
_symmetry_cell_setting     Monoclinic
_symmetry_space_group_name_H-M     'C 2/c'
_symmetry_space_group_name_Hall     '-C 2yc'
loop_
    _symmetry_equiv_pos_as_xyz
    'x, y, z'
    '-x, y, -z+1/2'
    'x+1/2, y+1/2, z'
    '-x+1/2, y+1/2, -z+1/2'
    '-x, -y, -z'
    'x, -y, z-1/2'
    '-x+1/2, -y+1/2, -z'
    'x+1/2, -y+1/2, z-1/2'
_cell_length_a     24.6618(13)
_cell_length_b     12.2849(5)
_cell_length_c     7.2336(4)
_cell_angle_alpha     90.00
_cell_angle_beta     106.842(3)
_cell_angle_gamma     90.00
_cell_volume     2097.55(18)
_cell_formula_units_Z     16
_cell_measurement_reflns_used     2977
_cell_measurement_theta_min     2.94
_cell_measurement_theta_max     28.23
_cell_measurement_temperature     153(2)
_exptl_crystal_description     cylindric
_exptl_crystal_colour     colourless
_exptl_crystal_size_max     0.30
_exptl_crystal_size_mid     0.30
_exptl_crystal_size_min     0.30
_exptl_crystal_density_diffrn     1.445
_exptl_crystal_density_meas     ?
_exptl_crystal_density_method     'not measured'
_exptl_crystal_F_000     928
_exptl_absorpt_coefficient_mu     0.133
_exptl_absorpt_correction_type     multi-scan
_exptl_absorpt_process_details     '(SADABS; Bruker, 2004)'
_exptl_absorpt_correction_T_min     0.8760
_exptl_absorpt_correction_T_max     0.9612
_diffrn_ambient_temperature     153(2)
_diffrn_radiation_type     MoK\a
_diffrn_radiation_wavelength     0.71073
_diffrn_radiation_source     'fine-focus sealed tube'
_diffrn_radiation_monochromator     graphite
_diffrn_measurement_device_type     'Bruker SMART APEXII area-detector'
_diffrn_measurement_method
;
 Data collection strategy APEX 2/COSMO
 with chi  +/- 10\%
;
_diffrn_detector_area_resol_mean     512
_diffrn_reflns_number     7831
_diffrn_reflns_av_R_equivalents     0.0202
_diffrn_reflns_av_sigmaI/netI     0.0166
_diffrn_reflns_theta_min     1.87
_diffrn_reflns_theta_max     28.32
_diffrn_reflns_theta_full     28.32
_diffrn_measured_fraction_theta_max     0.802
_diffrn_measured_fraction_theta_full     0.802
_diffrn_reflns_limit_h_min     -27
_diffrn_reflns_limit_h_max     29
_diffrn_reflns_limit_k_min     -16
_diffrn_reflns_limit_k_max     16
_diffrn_reflns_limit_l_min     -9
_diffrn_reflns_limit_l_max     8
_refine_special_details
;
Refinement of <i>F</i>^2^ against ALL reflections. The weighted
<i>R</i>-factor <i>wR</i> and goodness of fit <i>S</i> are based on
<i>F</i>^2^, conventional <i>R</i>-factors <i>R</i> are based on
<i>F</i>, with <i>F</i> set to zero for negative <i>F</i>^2^. The
threshold expression of <i>F</i>^2^ > \s(<i>F</i>^2^) is used only
for calculating <i>R</i>-factors(gt) <i>etc</i>.
and is not relevant to the choice of reflections for refinement.
<i>R</i>-factors based on <i>F</i>^2^ are statistically about twice as
large as those based on <i>F</i>, and <i>R</i>- factors based on ALL data will
be even larger.
;
_reflns_number_total     2099
_reflns_number_gt     1578
_reflns_threshold_expression     I>2\s(I)
_refine_ls_structure_factor_coef     Fsqd
_refine_ls_matrix_type     full
_refine_ls_R_factor_all     0.0453
_refine_ls_R_factor_gt     0.0324
_refine_ls_wR_factor_gt     0.0896
_refine_ls_wR_factor_ref     0.0998
_refine_ls_goodness_of_fit_ref     1.012
_refine_ls_restrained_S_all     1.012
_refine_ls_number_reflns     2099
_refine_ls_number_parameters     146
_refine_ls_number_restraints     0
_refine_ls_hydrogen_treatment     noref
_refine_ls_weighting_scheme     calc
_refine_ls_weighting_details
;
calc w=1/[s^2^(Fo^2^)+(0.0494P)^2^+0.6228P] where P=(Fo^2^+2Fc^2^)/3
;
_atom_sites_solution_hydrogens     geom
_atom_sites_solution_primary     direct
_atom_sites_solution_secondary     difmap
_refine_ls_shift/su_max     0.001
_refine_ls_shift/su_mean     0.000
_refine_diff_density_max     0.188
_refine_diff_density_min     -0.133
_refine_ls_extinction_method     'SHELXTL (Bruker, 2008)'
_refine_ls_extinction_coef     0.0034(7)
_refine_ls_extinction_expression
                                   'Fc^*^=kFc[1+0.001xFc^2^\l^3^sin(2\q)]^-1/4^'
loop_
    _atom_type_symbol
    _atom_type_description
    _atom_type_scat_dispersion_real
    _atom_type_scat_dispersion_imag
    _atom_type_scat_source
    'C' 'C' 0.0033 0.0016
                         'International Tables Vol C Tables 4.2.6.8 and 6.1.1.4'
    'H' 'H' 0.0000 0.0000
                         'International Tables Vol C Tables 4.2.6.8 and 6.1.1.4'
    'F' 'F' 0.0171 0.0103
                         'International Tables Vol C Tables 4.2.6.8 and 6.1.1.4'
_computing_data_collection     'APEX2 (Bruker, 2008)'
_computing_cell_refinement     'SAINT (Bruker, 2008)'
_computing_data_reduction     'SAINT (Bruker, 2008)'
_computing_structure_solution     'SHELXTL (Sheldrick, 2008)'
_computing_structure_refinement     'SHELXTL (Sheldrick, 2008)'
_computing_molecular_graphics
          'Mercury (Macrae <i>et al.</i>,  2008) and GIMP (The GIMP team, 2008)'
_computing_publication_material     'publCIF (Westrip, 2009)'
loop_
    _atom_site_type_symbol
    _atom_site_label
    _atom_site_fract_x
    _atom_site_fract_y
    _atom_site_fract_z
    _atom_site_U_iso_or_equiv
    _atom_site_adp_type
    _atom_site_calc_flag
    _atom_site_refinement_flags
    _atom_site_occupancy
    _atom_site_disorder_assembly
    _atom_site_disorder_group
    F F1 0.20034(3) 0.21738(6) 0.63089(12) 0.0520(3) Uani d . 1 . .
    F F2 0.01617(3) 0.35397(7) 0.49907(14) 0.0587(3) Uani d . 1 . .
    C C1 0.16251(5) 0.29864(9) 0.56491(16) 0.0349(3) Uani d . 1 . .
    C C2 0.10797(6) 0.28273(9) 0.56876(17) 0.0372(3) Uani d . 1 . .
    H H2 0.0966 0.2170 0.6188 0.045 Uiso d R 1 . .
    C C3 0.07043(6) 0.36645(10) 0.49742(18) 0.0370(3) Uani d . 1 . .
    C C4 0.08585(6) 0.46202(9) 0.42616(17) 0.0378(3) Uani d . 1 . .
    H H4 0.0586 0.5187 0.3775 0.045 Uiso d R 1 . .
    C C5 0.14156(6) 0.47408(9) 0.42727(16) 0.0370(3) Uani d . 1 . .
    H H5 0.1531 0.5394 0.3793 0.044 Uiso d R 1 . .
    C C6 0.18102(6) 0.39238(9) 0.49720(17) 0.0355(3) Uani d . 1 . .
    H H6 0.2199 0.4008 0.4989 0.043 Uiso d R 1 . .
    F F11 0.23615(3) 0.09707(6) 0.01979(13) 0.0571(3) Uani d . 1 . .
    F F12 0.05258(4) -0.03682(6) -0.08892(13) 0.0625(3) Uani d . 1 . .
    C C11 0.18189(6) 0.11273(10) 0.01807(17) 0.0365(3) Uani d . 1 . .
    C C12 0.14440(6) 0.02770(9) -0.03976(17) 0.0382(3) Uani d . 1 . .
    H H12 0.1558 -0.0409 -0.0800 0.046 Uiso d R 1 . .
    C C13 0.08994(6) 0.04613(9) -0.03803(18) 0.0385(3) Uani d . 1 . .
    C C14 0.07131(6) 0.14411(9) 0.01511(18) 0.0380(3) Uani d . 1 . .
    H H14 0.0325 0.1545 0.0122 0.046 Uiso d R 1 . .
    C C15 0.11075(6) 0.22716(9) 0.07194(17) 0.0383(3) Uani d . 1 . .
    H H15 0.0992 0.2961 0.1105 0.046 Uiso d R 1 . .
    C C16 0.16634(6) 0.21260(9) 0.07456(18) 0.0392(3) Uani d . 1 . .
    H H16 0.1934 0.2705 0.1133 0.047 Uiso d R 1 . .
loop_
    _atom_site_aniso_label
    _atom_site_aniso_U_11
    _atom_site_aniso_U_22
    _atom_site_aniso_U_33
    _atom_site_aniso_U_12
    _atom_site_aniso_U_13
    _atom_site_aniso_U_23
    F1 0.0441(6) 0.0416(4) 0.0679(5) 0.0105(3) 0.0124(4) 0.0059(3)
    F2 0.0295(6) 0.0668(5) 0.0841(6) -0.0076(4) 0.0234(5) -0.0023(4)
    C1 0.0343(9) 0.0338(5) 0.0352(6) 0.0013(5) 0.0078(6) -0.0017(4)
    C2 0.0397(9) 0.0341(6) 0.0401(6) -0.0071(5) 0.0153(6) -0.0012(4)
    C3 0.0257(9) 0.0455(6) 0.0411(6) -0.0062(5) 0.0118(6) -0.0064(5)
    C4 0.0346(9) 0.0382(6) 0.0379(6) 0.0027(5) 0.0064(6) 0.0002(5)
    C5 0.0405(9) 0.0351(6) 0.0362(6) -0.0046(5) 0.0123(6) 0.0017(4)
    C6 0.0267(9) 0.0421(6) 0.0395(6) -0.0053(5) 0.0122(6) -0.0038(5)
    F11 0.0289(6) 0.0654(5) 0.0794(6) 0.0116(4) 0.0195(5) 0.0076(4)
    F12 0.0502(6) 0.0499(5) 0.0894(6) -0.0173(4) 0.0235(5) -0.0145(4)
    C11 0.0242(9) 0.0468(6) 0.0392(6) 0.0077(5) 0.0100(6) 0.0073(5)
    C12 0.0425(9) 0.0346(6) 0.0402(6) 0.0064(5) 0.0161(6) 0.0016(5)
    C13 0.0370(9) 0.0375(6) 0.0416(6) -0.0045(5) 0.0122(6) -0.0014(5)
    C14 0.0283(9) 0.0452(6) 0.0433(7) 0.0049(5) 0.0149(6) 0.0019(5)
    C15 0.0403(9) 0.0357(6) 0.0409(6) 0.0049(5) 0.0150(6) -0.0018(4)
    C16 0.0355(9) 0.0381(6) 0.0423(7) -0.0041(5) 0.0086(6) -0.0017(5)
_geom_special_details
;
All e.s.d.'s (except the e.s.d. in the dihedral angle between two l.s. planes)
are estimated using the full covariance matrix. The cell e.s.d.'s are taken
into account individually in the estimation of e.s.d.'s in distances, angles
and torsion angles; correlations between e.s.d.'s in cell parameters are only
used when they are defined by crystal symmetry. An approximate (isotropic)
treatment of cell e.s.d.'s is used for estimating e.s.d.'s involving l.s.
planes.
;
loop_
    _geom_bond_atom_site_label_1
    _geom_bond_atom_site_label_2
    _geom_bond_site_symmetry_2
    _geom_bond_distance
    _geom_bond_publ_flag
    F1 C1 . 1.3553(13) ?
    F2 C3 . 1.3506(15) ?
    C1 C2 . 1.3673(18) ?
    C1 C6 . 1.3797(15) ?
    C2 C3 . 1.3800(17) ?
    C2 H2 . 0.96 ?
    C3 C4 . 1.3793(16) ?
    C4 C5 . 1.3794(18) ?
    C4 H4 . 0.96 ?
    C5 C6 . 1.3874(17) ?
    C5 H5 . 0.95 ?
    C6 H6 . 0.96 ?
    F11 C11 . 1.3486(14) ?
    F12 C13 . 1.3515(14) ?
    C11 C12 . 1.3773(17) ?
    C11 C16 . 1.3820(16) ?
    C12 C13 . 1.3656(18) ?
    C12 H12 . 0.96 ?
    C13 C14 . 1.3821(16) ?
    C14 C15 . 1.3872(17) ?
    C14 H14 . 0.96 ?
    C15 C16 . 1.3772(18) ?
    C15 H15 . 0.96 ?
    C16 H16 . 0.96 ?
loop_
    _geom_angle_atom_site_label_1
    _geom_angle_atom_site_label_2
    _geom_angle_atom_site_label_3
    _geom_angle_site_symmetry_1
    _geom_angle_site_symmetry_3
    _geom_angle
    _geom_angle_publ_flag
    F1 C1 C2 . . 117.92(10) ?
    F1 C1 C6 . . 118.36(11) ?
    C2 C1 C6 . . 123.71(11) ?
    C1 C2 C3 . . 116.30(10) ?
    C1 C2 H2 . . 121.7 ?
    C3 C2 H2 . . 122.0 ?
    F2 C3 C2 . . 118.12(10) ?
    F2 C3 C4 . . 118.76(12) ?
    C2 C3 C4 . . 123.12(12) ?
    C3 C4 C5 . . 118.11(11) ?
    C3 C4 H4 . . 121.0 ?
    C5 C4 H4 . . 120.9 ?
    C4 C5 C6 . . 121.10(11) ?
    C4 C5 H5 . . 119.5 ?
    C6 C5 H5 . . 119.4 ?
    C1 C6 C5 . . 117.64(12) ?
    C1 C6 H6 . . 121.2 ?
    C5 C6 H6 . . 121.2 ?
    F11 C11 C12 . . 118.14(11) ?
    F11 C11 C16 . . 118.92(11) ?
    C12 C11 C16 . . 122.94(12) ?
    C13 C12 C11 . . 116.54(11) ?
    C13 C12 H12 . . 121.6 ?
    C11 C12 H12 . . 121.8 ?
    F12 C13 C12 . . 117.85(10) ?
    F12 C13 C14 . . 118.50(11) ?
    C12 C13 C14 . . 123.65(11) ?
    C13 C14 C15 . . 117.50(12) ?
    C13 C14 H14 . . 121.3 ?
    C15 C14 H14 . . 121.2 ?
    C16 C15 C14 . . 121.22(11) ?
    C16 C15 H15 . . 119.3 ?
    C14 C15 H15 . . 119.5 ?
    C15 C16 C11 . . 118.14(11) ?
    C15 C16 H16 . . 120.8 ?
    C11 C16 H16 . . 121.0 ?
loop_
    _geom_hbond_atom_site_label_D
    _geom_hbond_atom_site_label_H
    _geom_hbond_atom_site_label_A
    _geom_hbond_site_symmetry_A
    _geom_hbond_distance_DH
    _geom_hbond_distance_HA
    _geom_hbond_distance_DA
    _geom_hbond_angle_DHA
    _geom_hbond_publ_flag
    C2 H2 F12 6_556 0.96 2.72 3.3750(14) 126 yes
    C4 H4 F2 5_566 0.96 2.76 3.5386(16) 139 yes
    C5 H5 F11 4_555 0.95 2.71 3.2948(16) 121 yes
    C6 H6 F11 4_555 0.96 2.66 3.2644(15) 121 yes
    C6 H6 F1 7_556 0.96 2.82 3.5789(17) 137 yes
    C12 H12 F1 6_555 0.96 2.70 3.3919(14) 130 yes
    C14 H14 F2 2_555 0.96 2.72 3.3442(16) 123 yes
    C14 H14 F12 5_555 0.96 2.73 3.5075(18) 138 yes
    C15 H15 F2 2_555 0.96 2.81 3.3995(17) 120 yes
    C16 H16 F11 7_555 0.96 2.75 3.5591(16) 142 yes
    C2 H2 Cg2 1_556 0.96 2.96 3.6653(13) 131 yes
    C12 H12 Cg2 6_555 0.96 2.99 3.6547(13) 127 yes
    C5 H5 Cg1 6_565 0.95 2.83 3.5153(12) 130 yes
    C15 H15 Cg1 1_555 0.96 2.87 3.5283(13) 127 yes
data_glonal
_journal_date_recd_electronic     2009-08-12
_journal_date_accepted     2009-09-25
_journal_name_full     'Acta Crystallographica, Section E'
_journal_year     2009
_journal_volume     65
_journal_issue     11
_journal_page_first     o2668
_journal_page_last     o2669
_journal_paper_category     QO
_journal_coeditor_code     CI2886
loop_
    _publ_contact_author_name
    _publ_contact_author_address
    _publ_contact_author_email
    _publ_contact_author_fax
    _publ_contact_author_phone
    'Gautam R. Desiraju'
                        'Indian Institute of Science, Bangalore 560 012, India.'
                                                     'gautam_desiraju@yahoo.com'
                                                               '+91 80 23602306'
                                                               '+91 80 23933311'
    ''Boese, Roland'
  'Institut f\"ur Anorganische Chemie der Universit\"at, D-45117 Essen, Germany'
                                                       'roland.boese@uni-due.de'
                                                                '++492011832535'
                                                                '++492011832416'
_publ_section_title
;
1,3-Difluorobenzene
;
loop_
    _publ_author_name
    _publ_author_footnote
    _publ_author_address
    'Kirchner, Michael T.' .
;
Institut f\"ur Anorganische Chemie der Universit\"at, 45117 Essen, Germany
;
    'Bl\"aser, Dieter' .
;
Institut f\"ur Anorganische Chemie der Universit\"at, 45117 Essen, Germany
;
    'Boese, Roland' .
;
Institut f\"ur Anorganische Chemie der Universit\"at, 45117 Essen, Germany
;
    'Thakur, Tejender S.' .
;
Indian Institute of Science, Bangalore 560 012, India
;
    'Desiraju, Gautam R.' .
;
Indian Institute of Science, Bangalore 560 012, India
;
