# Supplementary material for: 1,3-Difluoro­benzene
Source: Acta Crystallogr Sect E Struct Rep Online. 2009 Oct 7;65(Pt 11):o2668–9. doi: 10.1107/S1600536809038987 (PMC2971077; doi:10.1107/S1600536809038987)
Supplement: Supplementary file 2 [file e-65-o2668-Isup2.hkl]

# 
# h,k,l, Fc-squared, Fo-squared, sigma(Fo-squared) and status flag 
# 
data_I
_shelx_title ' C6 H4 F2 in C2/c' 
_shelx_refln_list_code          4 
_shelx_F_calc_maximum      239.10 
_exptl_crystal_F_000       928.00 
_reflns_d_resolution_high  0.7491 
 
loop_ 
 _symmetry_equiv_pos_as_xyz 
 'x, y, z' 
 '-x, y, -z+1/2' 
 'x+1/2, y+1/2, z' 
 '-x+1/2, y+1/2, -z+1/2' 
 '-x, -y, -z' 
 'x, -y, z-1/2' 
 '-x+1/2, -y+1/2, -z' 
 'x+1/2, -y+1/2, z-1/2' 
 
_cell_length_a    24.6618 
_cell_length_b    12.2849 
_cell_length_c     7.2336 
_cell_angle_alpha  90.000 
_cell_angle_beta  106.842 
_cell_angle_gamma  90.000 
 
_shelx_F_squared_multiplier     1.000 
 
loop_ 
 _refln_index_h 
 _refln_index_k 
 _refln_index_l 
 _refln_F_squared_calc 
 _refln_F_squared_meas 
 _refln_F_squared_sigma 
 _refln_observed_status 
   4   0   0    15781.35    15758.35    140.68 o 
   6   0   0       40.78       31.33      1.20 o 
   8   0   0     8264.70     8431.64    119.84 o 
  10   0   0       21.10       24.80      1.09 o 
  14   0   0       21.73       27.94      1.75 o 
   1   1   0      329.72      335.86      2.91 o 
   3   1   0      625.36      643.53      5.36 o 
   5   1   0        0.96       -0.50      0.50 o 
   7   1   0     7424.33     7182.37     67.28 o 
   9   1   0      797.93      820.94      7.43 o 
  11   1   0     4254.99     4431.13     36.78 o 
  13   1   0       14.74       17.09      1.20 o 
  15   1   0      486.69      516.58      5.90 o 
  17   1   0      996.63      994.03     11.80 o 
   0   2   0       30.88       29.86      1.00 o 
   2   2   0     4699.32     4613.00     64.83 o 
   4   2   0        0.31        0.07      0.58 o 
   6   2   0     5003.22     4915.98     44.85 o 
   8   2   0        0.99       -0.46      0.46 o 
  10   2   0    14570.05    14611.77    352.65 o 
  12   2   0      172.18      170.33      3.40 o 
  14   2   0     1964.28     2205.83     21.42 o 
  16   2   0        1.15        2.34      1.48 o 
  18   2   0     1008.95      993.85     15.13 o 
   1   3   0     5826.60     5871.90     38.30 o 
   3   3   0     7990.03     7924.32     88.92 o 
   5   3   0       22.65       30.66      1.13 o 
   7   3   0     2460.03     2548.52     19.77 o 
   9   3   0      167.60      147.60      1.96 o 
  11   3   0       79.21       88.39      1.41 o 
  13   3   0       35.38       43.59      2.45 o 
  15   3   0      202.00      197.33      4.71 o 
  17   3   0       52.00       42.32      4.32 o 
   0   4   0     1427.49     1385.98     16.21 o 
   2   4   0       88.87       86.40      1.83 o 
   4   4   0    23657.08    22308.16    192.65 o 
   6   4   0        6.20        5.50      0.91 o 
  10   4   0        0.34       -0.41      0.68 o 
  12   4   0     4561.20     5096.79     36.04 o 
  14   4   0       26.79       32.48      1.17 o 
  16   4   0     2239.37     2004.54     20.57 o 
  18   4   0      129.68      116.15      3.46 o 
   1   5   0      568.55      549.80      6.18 o 
   3   5   0        0.76        3.60      0.91 o 
   5   5   0     1328.51     1381.07     12.92 o 
   7   5   0      185.60      181.90      3.15 o 
   9   5   0      747.44      799.73      8.25 o 
  11   5   0      427.42      422.22      4.79 o 
  13   5   0     1824.56     1819.49     15.22 o 
  15   5   0     1639.49     1625.40     17.56 o 
  17   5   0      290.44      298.50      5.54 o 
  19   5   0      399.65      396.63      6.47 o 
   0   6   0      103.63      102.93      3.43 o 
   2   6   0     8642.98     8730.11     65.67 o 
   4   6   0       92.29       85.46      2.23 o 
   6   6   0      885.33      933.90      9.71 o 
   8   6   0        0.33       -1.48      1.48 o 
  10   6   0      716.30      800.38     10.61 o 
  12   6   0        3.25        1.82      1.24 o 
  14   6   0     1498.45     1372.66     12.28 o 
  16   6   0       88.85       86.93      3.51 o 
  18   6   0      351.91      342.07      6.20 o 
  20   6   0        0.18       -0.69      1.68 o 
   1   7   0     1623.14     1561.00     13.72 o 
   3   7   0       10.98       19.51      2.70 o 
   5   7   0     2411.82     2373.54     19.69 o 
   7   7   0      205.85      209.92      3.58 o 
   9   7   0      684.75      686.47      8.08 o 
  11   7   0       76.56       74.06      2.49 o 
  13   7   0       10.22       10.41      1.58 o 
  15   7   0      151.42      138.23      4.27 o 
  17   7   0       11.14       12.92      2.30 o 
  19   7   0       36.61       36.69      2.77 o 
  21   7   0        2.01        1.05      3.62 o 
   0   8   0      617.24      508.27      8.79 o 
   2   8   0        7.97        8.06      1.48 o 
   6   8   0       38.98       33.81      2.00 o 
   8   8   0        9.44        3.97      1.70 o 
  10   8   0       24.05       24.08      1.91 o 
  14   8   0        3.72        5.45      1.80 o 
  16   8   0      902.33      965.85     12.85 o 
  18   8   0       68.51       63.87      3.60 o 
  20   8   0      170.95      167.29      4.89 o 
   1   9   0       16.21       12.34      1.80 o 
   3   9   0      437.06      414.13      5.81 o 
   5   9   0     1445.98     1438.68     13.57 o 
   7   9   0        0.86        1.00      1.82 o 
   9   9   0      372.67      362.53      5.96 o 
  11   9   0        2.99        3.16      1.63 o 
  13   9   0       44.19       42.99      2.57 o 
  15   9   0       14.05        9.45      2.39 o 
  17   9   0       17.90       20.95      2.72 o 
  19   9   0       48.58       58.74      5.58 o 
  21   9   0        0.00       -0.58      2.57 o 
   0  10   0        0.74       -1.00      2.68 o 
   2  10   0     4503.85     4317.03     35.06 o 
   4  10   0        0.79       -1.86      1.86 o 
   6  10   0     1135.95     1147.64     11.77 o 
   8  10   0        1.35       -1.34      3.12 o 
  10  10   0        8.81       11.15      2.13 o 
  12  10   0        2.57        1.97      1.89 o 
  14  10   0     1110.91     1015.18     16.01 o 
  16  10   0       14.57        8.87      2.47 o 
  18  10   0      185.25      139.41      5.02 o 
  20  10   0        0.34       -2.09      2.09 o 
   1  11   0      123.22      127.46      4.08 o 
   3  11   0      342.71      346.80      5.76 o 
   5  11   0        0.29        0.11      1.69 o 
   7  11   0      107.15      102.83      3.36 o 
   9  11   0      287.32      286.24      5.23 o 
  11  11   0        5.67        4.99      1.86 o 
  13  11   0      196.34      201.56      5.86 o 
  15  11   0       31.47       38.98      3.29 o 
  17  11   0       10.06       13.33      2.65 o 
  19  11   0      240.23      233.25      6.49 o 
  21  11   0        0.41        1.60      2.53 o 
   0  12   0     3980.43     3863.24     46.08 o 
   2  12   0        9.23        9.31      2.16 o 
   4  12   0      703.76      708.40      9.00 o 
   6  12   0        2.03       -0.99      1.83 o 
   8  12   0      645.78      654.03      8.70 o 
  10  12   0       16.05       12.19      2.19 o 
  12  12   0      191.57      182.66      5.02 o 
  14  12   0        0.03       -2.18      2.18 o 
  16  12   0        4.32        4.96      3.43 o 
  18  12   0        0.38        6.26      2.71 o 
  20  12   0       96.07       79.66      6.52 o 
   1  13   0        0.16       -0.58      1.77 o 
   3  13   0      200.56      201.66      4.50 o 
   5  13   0        8.76        5.97      2.08 o 
   7  13   0       14.11       16.00      2.08 o 
   9  13   0        5.43       -0.69      2.55 o 
  11  13   0       25.69       22.03      2.68 o 
  13  13   0       27.94       27.63      3.38 o 
  15  13   0        0.67       -1.75      2.58 o 
  17  13   0       11.30       10.82      4.38 o 
  19  13   0        0.16        1.74      4.32 o 
   0  14   0        0.11       -1.46      2.35 o 
   2  14   0        4.90        9.34      2.03 o 
   4  14   0        3.17        1.52      1.88 o 
   6  14   0        0.96        2.18      1.87 o 
   8  14   0        0.63       -0.47      1.76 o 
  10  14   0      164.77      126.32      6.08 o 
  12  14   0        4.00        2.87      4.28 o 
  14  14   0        2.56        1.16      4.12 o 
  16  14   0        0.29       10.39      4.62 o 
   1  15   0       67.24       82.97      5.45 o 
   3  15   0        0.37        0.03      2.37 o 
   5  15   0        0.36        1.08      2.43 o 
   7  15   0        0.07       -2.29      2.29 o 
   9  15   0        0.06        3.61      3.85 o 
  11  15   0       42.87       36.46      5.87 o 
   0  16   0      703.67      762.65     26.59 o 
   2  16   0        5.56       12.18      4.89 o 
   4  16   0       92.22       98.13      7.43 o 
   6  16   0        0.02       -0.20      3.43 o 
 -19   1   1       17.58       19.09      2.28 o 
 -17   1   1     1837.20     1852.29     16.25 o 
 -15   1   1      233.03      256.22      2.99 o 
 -13   1   1      184.43      186.65      2.65 o 
 -11   1   1     2712.62     2871.90     24.31 o 
  -9   1   1     1066.96     1101.93      8.45 o 
  -7   1   1     9739.68     9470.56     79.22 o 
  -5   1   1     1084.90     1120.21      9.12 o 
  -3   1   1     3764.50     3774.12     28.71 o 
   3   1   1        1.53        1.03      0.98 o 
   5   1   1     1363.09     1395.26     12.05 o 
   7   1   1     2194.36     2149.08     79.88 o 
   9   1   1        5.86       10.09      1.51 o 
  11   1   1     3434.89     3492.22     37.65 o 
  13   1   1      386.38      397.22      4.64 o 
  15   1   1     1775.31     1784.84     19.84 o 
 -20   2   1       13.18       16.12      3.62 o 
 -18   2   1     3871.18     3673.12     40.10 o 
 -16   2   1        0.99        0.64      1.14 o 
 -14   2   1    12452.26    13537.99    114.84 o 
 -12   2   1       41.18       41.80      1.45 o 
  -8   2   1        5.21        3.29      0.75 o 
  -6   2   1     3156.30     3017.90     23.31 o 
  -4   2   1       18.80       17.29      0.82 o 
  -2   2   1    43695.21    43520.97    504.46 o 
   0   2   1      244.41      227.82      2.28 o 
   2   2   1    44093.99    44368.91    456.61 o 
   4   2   1       18.66       14.68      0.80 o 
   6   2   1     2687.70     2723.46     21.06 o 
   8   2   1        0.31        0.19      0.89 o 
  10   2   1     2344.68     2780.73     36.74 o 
  12   2   1      343.66      345.75      6.37 o 
  14   2   1     4408.74     5091.19     54.85 o 
  16   2   1       23.35       24.18      2.06 o 
 -21   3   1      159.56      152.60      7.56 o 
 -19   3   1      932.51      881.47     18.32 o 
 -17   3   1       12.33       12.09      1.33 o 
 -15   3   1      203.87      194.59      2.97 o 
 -13   3   1      420.94      412.36      4.87 o 
 -11   3   1       27.33       29.83      1.34 o 
  -9   3   1        1.91       -0.66      0.74 o 
  -7   3   1      410.51      426.83      4.84 o 
  -5   3   1      330.86      282.63      3.61 o 
  -3   3   1     5870.73     5772.10     47.84 o 
  -1   3   1      666.94      664.16      6.62 o 
   1   3   1     7847.85     7939.36     66.13 o 
   3   3   1    10793.03    10417.58    139.58 o 
   5   3   1     1047.07     1051.57      8.77 o 
   7   3   1     7849.51     8025.24     52.07 o 
   9   3   1       13.13       11.80      0.73 o 
  11   3   1       23.89       18.18      1.61 o 
  13   3   1        1.60        1.42      1.53 o 
  15   3   1      251.76      272.20      4.38 o 
  17   3   1       48.15       52.09      3.10 o 
 -20   4   1     6376.21     6074.31     81.41 o 
 -18   4   1        0.01       -0.18      2.33 o 
 -16   4   1       69.33       84.25      3.79 o 
 -14   4   1       17.10       20.25      1.41 o 
 -12   4   1      656.56      603.75      6.66 o 
 -10   4   1       16.51       16.57      1.24 o 
  -8   4   1     2409.19     2534.03     22.20 o 
  -6   4   1        0.13        0.77      0.86 o 
  -4   4   1    14745.30    14375.36    180.77 o 
  -2   4   1       21.68       22.02      1.27 o 
   2   4   1      134.17      136.06      2.24 o 
   4   4   1      219.56      169.67      3.45 o 
   6   4   1       52.46       53.93      1.37 o 
   8   4   1    10129.55    10430.77     67.56 o 
  10   4   1      103.63      109.62      1.97 o 
  12   4   1     1254.22     1324.56     13.78 o 
  14   4   1      141.99      147.29      4.14 o 
  16   4   1     1748.98     1887.35     53.28 o 
  18   4   1       45.51       39.24      4.04 o 
 -21   5   1        7.13        5.56      2.08 o 
 -19   5   1      342.77      334.99      6.16 o 
 -17   5   1        0.02        0.38      2.16 o 
 -15   5   1     1794.50     1793.48     16.74 o 
 -13   5   1     2352.24     2302.09     20.79 o 
 -11   5   1     1675.42     1626.96     15.26 o 
  -9   5   1     3046.98     3058.72     26.76 o 
  -7   5   1      170.28      177.47      3.47 o 
  -5   5   1       17.01       21.05      1.36 o 
  -3   5   1      488.32      507.06      6.98 o 
  -1   5   1      684.56      644.13      7.02 o 
   1   5   1      112.29      122.95      3.02 o 
   3   5   1       67.84       54.07      1.54 o 
   5   5   1     1598.25     1640.77     12.63 o 
   7   5   1       19.83       21.08      1.80 o 
   9   5   1      176.44      190.16      2.54 o 
  11   5   1      145.06      153.89      2.26 o 
  13   5   1     2094.38     2121.79     21.38 o 
  15   5   1      529.97      560.81      9.06 o 
  17   5   1      240.42      243.58      5.53 o 
 -22   6   1      116.15      113.07      5.51 o 
 -20   6   1        7.44        7.32      2.05 o 
 -18   6   1     9172.10     8997.23     84.47 o 
 -16   6   1       98.23      102.89      3.44 o 
 -14   6   1     4540.81     4448.33     35.08 o 
 -12   6   1       16.00       18.82      1.73 o 
 -10   6   1     1809.94     2067.66     19.15 o 
  -8   6   1       49.98       54.05      2.87 o 
  -6   6   1    21819.63    22476.20    252.14 o 
  -4   6   1        5.32        1.94      1.73 o 
   0   6   1       45.34       44.88      1.59 o 
   2   6   1     2630.63     2816.72     22.67 o 
   4   6   1      331.08      333.88      3.97 o 
   6   6   1    16071.01    16849.88    196.05 o 
   8   6   1        5.54        7.98      1.88 o 
  10   6   1      427.37      353.53      4.01 o 
  12   6   1       15.57       21.48      1.42 o 
  14   6   1      654.27      700.90     10.89 o 
  16   6   1       76.80       77.05      3.28 o 
  18   6   1      356.94      358.30      6.30 o 
 -21   7   1       30.54       34.67      3.28 o 
 -19   7   1       46.83       49.65      3.07 o 
 -17   7   1       75.86       75.23      6.76 o 
 -15   7   1      109.85       99.52      3.03 o 
 -13   7   1        0.12       -1.05      1.45 o 
 -11   7   1      619.71      591.99      6.85 o 
  -9   7   1      298.50      285.95      4.37 o 
  -7   7   1      164.55      151.81      3.13 o 
  -5   7   1      857.38      822.01      8.42 o 
  -3   7   1      103.57      111.42      2.74 o 
  -1   7   1     2199.50     2121.70     17.99 o 
   1   7   1      299.90      300.73      3.97 o 
   3   7   1      108.58       93.20      3.53 o 
   5   7   1     1160.34     1179.29     10.12 o 
   7   7   1      124.52      133.84      2.70 o 
   9   7   1      943.19      883.41      8.02 o 
  11   7   1       21.66       28.02      1.73 o 
  13   7   1       27.15       19.82      2.80 o 
  15   7   1      498.21      472.87      8.84 o 
  17   7   1        1.09        2.66      1.90 o 
  19   7   1        3.15       -0.62      2.47 o 
 -22   8   1        0.33       -0.87      1.99 o 
 -20   8   1      413.25      415.78      7.68 o 
 -18   8   1       42.99       41.33      3.10 o 
 -16   8   1     6627.53     6316.37     54.34 o 
 -14   8   1        0.58        1.02      1.55 o 
 -12   8   1      554.67      541.28      6.79 o 
 -10   8   1       10.52        8.50      1.72 o 
  -8   8   1      559.10      564.43      6.82 o 
  -6   8   1       24.70       24.62      1.89 o 
  -4   8   1       29.39       25.11      1.88 o 
  -2   8   1        2.23        3.82      1.47 o 
   0   8   1        5.97        3.04      1.32 o 
   2   8   1        1.07        3.53      1.34 o 
   4   8   1     2982.65     2929.66     22.40 o 
   6   8   1       10.53       13.75      1.65 o 
   8   8   1     1235.76     1231.50     10.75 o 
  10   8   1       38.27       43.25      1.93 o 
  12   8   1      525.97      457.32      6.38 o 
  14   8   1      123.16      120.98      4.97 o 
  16   8   1     8370.22     8207.92     78.23 o 
  18   8   1      173.53      170.53      4.91 o 
 -23   9   1       90.79       98.62      6.16 o 
 -21   9   1        0.43        5.66      4.20 o 
 -19   9   1      130.16      126.99      4.64 o 
 -17   9   1       57.83       60.77      3.54 o 
 -15   9   1       72.59       73.86      3.16 o 
 -13   9   1       13.83       15.88      1.88 o 
 -11   9   1        8.54       11.25      1.85 o 
  -9   9   1      144.95      134.00      3.61 o 
  -7   9   1        3.86        1.96      1.76 o 
  -5   9   1     1352.80     1339.13     13.00 o 
  -3   9   1        4.26        4.44      1.68 o 
  -1   9   1      360.28      353.97      4.95 o 
   1   9   1      204.56      172.97      3.54 o 
   3   9   1       42.93       50.57      2.26 o 
   5   9   1     1440.94     1457.28     12.70 o 
   7   9   1       70.99       71.27      2.48 o 
   9   9   1      545.57      505.10      5.94 o 
  11   9   1        0.17       -1.37      1.37 o 
  13   9   1       10.22       12.91      2.77 o 
  15   9   1        2.89        5.88      2.24 o 
  17   9   1       65.80       68.81      3.67 o 
  19   9   1       18.48       24.30      2.66 o 
 -22  10   1       40.87       39.32      3.39 o 
 -20  10   1       15.56       18.35      2.87 o 
 -18  10   1       33.60       36.47      3.22 o 
 -16  10   1        7.16        7.35      2.45 o 
 -14  10   1      842.51      746.72      9.97 o 
 -12  10   1        4.50        3.71      1.68 o 
  -8  10   1        0.75       -0.18      1.70 o 
  -6  10   1      918.35      949.61     10.82 o 
  -4  10   1       24.21       21.93      2.91 o 
  -2  10   1     1178.64     1165.28     12.04 o 
   0  10   1        6.42        4.77      1.82 o 
   2  10   1     3553.81     3373.06     26.16 o 
   4  10   1        0.28       -0.22      1.76 o 
   6  10   1     1411.53     1365.69     12.34 o 
   8  10   1       38.51       42.48      2.07 o 
  10  10   1      350.24      279.76      4.77 o 
  12  10   1       35.09       33.34      3.43 o 
  14  10   1        5.70       13.31      2.96 o 
  16  10   1       31.96       35.76      3.19 o 
  18  10   1      595.68      657.10     10.74 o 
 -23  11   1        7.45       15.55      4.39 o 
 -21  11   1        6.08       10.49      2.98 o 
 -19  11   1       43.86       42.52      4.10 o 
 -17  11   1        7.19        9.18      2.56 o 
 -15  11   1       33.31       46.02      3.68 o 
 -13  11   1       36.52       41.39      2.57 o 
 -11  11   1       25.60       31.68      2.61 o 
  -9  11   1      415.88      397.65      6.30 o 
  -7  11   1        8.13        5.90      1.85 o 
  -5  11   1        8.78        6.61      1.89 o 
  -3  11   1      462.85      446.55      6.67 o 
  -1  11   1      181.26      184.07      5.32 o 
   1  11   1       65.15       63.57      2.67 o 
   3  11   1       85.38       85.93      2.90 o 
   5  11   1       28.29       30.26      2.06 o 
   7  11   1        0.03       -1.43      1.43 o 
   9  11   1       88.36       92.04      2.92 o 
  11  11   1       16.25       11.65      2.53 o 
  13  11   1      123.60      139.16      6.12 o 
  15  11   1        1.33        2.61      2.31 o 
  17  11   1       34.53       32.50      3.19 o 
  19  11   1        2.27        3.78      3.02 o 
 -22  12   1       16.40       16.84      4.81 o 
 -20  12   1      499.75      597.14     15.60 o 
 -18  12   1        0.73        2.61      2.62 o 
 -16  12   1        0.01       -2.35      2.35 o 
 -14  12   1        1.38       -1.51      2.06 o 
 -12  12   1       63.51       66.12      3.12 o 
 -10  12   1       24.84       25.01      2.40 o 
  -8  12   1      394.04      371.04      6.31 o 
  -6  12   1        0.09        2.83      1.93 o 
  -4  12   1     2673.46     2661.65     23.98 o 
  -2  12   1       59.76       62.42      3.27 o 
   0  12   1        0.38        2.05      1.95 o 
   2  12   1        0.00       -1.90      1.90 o 
   4  12   1      709.02      732.47      8.45 o 
   6  12   1        4.81        4.55      1.69 o 
   8  12   1        0.31       -0.33      1.63 o 
  10  12   1        4.12        2.80      2.45 o 
  12  12   1      111.73      118.93      5.70 o 
  14  12   1        0.72       -2.25      2.25 o 
  16  12   1        0.18        7.10      3.16 o 
  18  12   1        4.31        8.75      3.93 o 
  20  12   1      249.71      321.91     16.23 o 
 -19  13   1        2.27       -3.19      4.15 o 
 -17  13   1       56.33       41.89      5.65 o 
 -15  13   1        0.42        1.83      2.69 o 
 -13  13   1        7.00       11.05      2.48 o 
 -11  13   1       15.48       10.89      2.17 o 
  -9  13   1        0.75        1.54      1.97 o 
  -7  13   1        0.24        1.78      1.95 o 
  -5  13   1        8.38       10.27      2.24 o 
  -3  13   1        0.02       -0.04      2.60 o 
  -1  13   1       11.15       13.01      2.29 o 
   1  13   1      144.55      147.89      4.23 o 
   3  13   1       87.61       97.33      3.55 o 
   5  13   1       65.51       75.07      3.81 o 
   7  13   1       51.25       50.27      2.83 o 
   9  13   1       29.46       36.35      3.33 o 
  11  13   1       11.05       11.16      2.80 o 
  13  13   1       36.87       42.84      4.36 o 
  15  13   1        7.61       -2.31      5.57 o 
  17  13   1        0.03        1.05      6.04 o 
 -16  14   1        3.55       -2.54      4.18 o 
 -14  14   1        0.28       -1.00      6.15 o 
 -12  14   1       13.96       13.97      3.68 o 
 -10  14   1      179.31      165.30      6.24 o 
  -8  14   1        0.41        0.89      2.03 o 
  -6  14   1       14.32       12.38      2.31 o 
  -4  14   1        0.00       -1.92      1.92 o 
  -2  14   1        9.71        7.60      2.23 o 
   0  14   1        4.41        2.69      2.20 o 
   2  14   1       34.33       38.53      3.24 o 
   4  14   1        0.09       -1.84      1.84 o 
   6  14   1      246.41      245.64      5.45 o 
   8  14   1        9.12       17.79      2.99 o 
  10  14   1      372.01      391.98     18.07 o 
  12  14   1       17.40       22.06      7.93 o 
  14  14   1       59.13       87.30     10.71 o 
 -13  15   1       52.17       69.64     11.53 o 
 -11  15   1      120.12      147.62     12.33 o 
  -9  15   1       10.14       13.98      3.33 o 
  -7  15   1        4.47        6.90      3.01 o 
  -5  15   1       12.59       28.05      3.55 o 
  -3  15   1        1.12        4.34      2.92 o 
  -1  15   1        0.82        0.59      2.45 o 
   1  15   1        8.96        8.97      2.72 o 
   3  15   1        5.32        6.98      2.64 o 
   5  15   1        2.08       -2.59      2.59 o 
   7  15   1       46.26       52.54      4.67 o 
   9  15   1        0.75       -1.31      6.36 o 
  11  15   1      151.70      178.86     13.92 o 
  -6  16   1        0.12        4.72      3.73 o 
  -4  16   1        5.79       15.18      5.06 o 
  -2  16   1        2.11       -0.75      3.60 o 
   0  16   1        0.86       -3.44      4.87 o 
   2  16   1        1.66        2.87      3.65 o 
   4  16   1        3.96       14.03      6.38 o 
 -20   0   2       28.24        8.27      3.65 o 
 -18   0   2       10.92        7.30      2.63 o 
 -14   0   2       15.12       17.31      2.02 o 
 -12   0   2    35489.87    35083.00    460.00 o 
 -10   0   2      125.01      125.17      3.75 o 
  -8   0   2     6984.50     7271.02     94.77 o 
  -6   0   2        0.39       -1.94      1.94 o 
  -4   0   2    35830.33    35790.17    467.35 o 
  -2   0   2     2602.52     2626.79     35.46 o 
   2   0   2      141.84      140.32      2.99 o 
   4   0   2     6397.99     5963.98     63.63 o 
   6   0   2      404.30      416.31      6.85 o 
   8   0   2      607.27      542.42      6.87 o 
  10   0   2      329.80      315.64      4.42 o 
  12   0   2      127.77      179.72     10.30 o 
  14   0   2       29.49       28.26      2.26 o 
 -21   1   2      358.53      361.05      8.04 o 
 -19   1   2       61.80       58.94      2.50 o 
 -17   1   2     2311.81     2311.01     22.98 o 
 -15   1   2        8.26       12.57      1.43 o 
 -13   1   2     1358.89     1356.53     14.18 o 
 -11   1   2     1787.74     1928.63     19.22 o 
  -9   1   2      622.91      669.19      7.75 o 
  -7   1   2     6417.07     6412.09     59.30 o 
  -5   1   2     2928.45     2970.56     28.34 o 
  -3   1   2     4595.32     4612.62     43.00 o 
  -1   1   2      906.40      882.10      9.73 o 
   1   1   2      574.17      585.61      5.97 o 
   3   1   2        1.43        0.49      1.00 o 
   5   1   2      101.47      114.11      2.16 o 
   7   1   2      237.39      241.47      3.75 o 
   9   1   2       35.76       37.41      1.87 o 
  11   1   2     1345.56     1332.84     13.11 o 
  13   1   2        5.23        3.47      1.71 o 
 -22   2   2      712.21      637.17     16.82 o 
 -20   2   2       11.97       16.12      3.16 o 
 -18   2   2        0.72        4.70      1.84 o 
 -16   2   2        0.46       -1.26      1.26 o 
 -14   2   2     2517.01     2595.70     25.49 o 
 -12   2   2       62.72       66.03      2.28 o 
 -10   2   2      269.36      318.14      4.70 o 
  -8   2   2       56.44       49.67      1.97 o 
  -6   2   2     1684.63     1621.78     16.36 o 
  -4   2   2       36.56       38.65      1.72 o 
  -2   2   2    57167.07    57779.71    700.64 o 
   0   2   2     1596.14     1540.55     15.56 o 
   2   2   2    33436.62    32997.32    343.10 o 
   4   2   2       57.87       54.88      2.24 o 
   6   2   2      285.15      319.23      3.52 o 
   8   2   2      152.68      158.63      2.05 o 
  10   2   2     1486.23     1585.88     15.38 o 
  12   2   2        9.48       15.68      3.52 o 
  14   2   2      194.86      254.25      5.59 o 
 -21   3   2      264.51      252.61      7.36 o 
 -19   3   2      270.21      261.95      4.72 o 
 -17   3   2      110.00      106.00      3.10 o 
 -15   3   2      794.34      802.15      9.55 o 
 -13   3   2      596.61      598.28      7.58 o 
 -11   3   2        2.78        0.01      1.15 o 
  -9   3   2      564.79      581.88      7.24 o 
  -7   3   2       78.50       84.35      2.67 o 
  -5   3   2      164.86      143.25      4.04 o 
  -3   3   2     1689.76     1730.03     17.44 o 
  -1   3   2     1024.88     1013.77     10.89 o 
   1   3   2     7500.93     7540.74     69.50 o 
   3   3   2      414.91      368.34      4.88 o 
   5   3   2     2780.89     2712.05     29.95 o 
   7   3   2     3612.73     3742.25     28.78 o 
   9   3   2       87.31      104.66      1.92 o 
  11   3   2      208.64      207.59      3.76 o 
  15   3   2      311.66      308.88      9.72 o 
 -22   4   2        2.06        0.47      2.43 o 
 -20   4   2     5770.08     5848.35     79.14 o 
 -18   4   2       37.11       39.81      2.37 o 
 -16   4   2     2954.79     2649.58     26.47 o 
 -14   4   2       43.11       42.83      2.21 o 
 -10   4   2       83.00       90.20      3.75 o 
  -6   4   2       39.98       40.30      1.69 o 
  -4   4   2    26323.05    25439.49    467.52 o 
  -2   4   2       43.71       46.79      1.71 o 
   0   4   2     4111.98     4131.19     35.10 o 
   2   4   2        7.69        5.79      1.15 o 
   4   4   2     2350.36     2463.88     24.10 o 
   6   4   2        5.91        6.02      3.25 o 
   8   4   2     3383.23     3903.89     36.91 o 
  10   4   2      202.03      205.19      2.90 o 
  12   4   2     4604.76     4816.24     52.57 o 
  14   4   2       67.09       76.95      4.23 o 
 -23   5   2        8.61        8.46      3.99 o 
 -21   5   2      103.50       95.67      5.31 o 
 -19   5   2       14.79       13.35      2.57 o 
 -17   5   2       33.93       37.90      3.27 o 
 -15   5   2     1388.93     1378.67     15.26 o 
 -13   5   2      860.96      834.82      9.21 o 
 -11   5   2     1712.06     1654.89     15.84 o 
  -9   5   2     3217.51     3218.21     28.38 o 
  -7   5   2      638.22      618.96      7.22 o 
  -5   5   2      597.91      565.77      6.68 o 
  -3   5   2        2.66        0.04      1.08 o 
  -1   5   2      565.67      577.84      6.68 o 
   1   5   2       94.88       99.61      2.53 o 
   3   5   2      821.93      817.21      8.56 o 
   5   5   2      121.81      124.36      2.67 o 
   7   5   2       18.90       19.44      1.94 o 
   9   5   2       30.10       24.34      1.43 o 
  11   5   2       47.01       50.21      3.50 o 
  13   5   2        9.02        7.59      2.75 o 
  15   5   2       73.71       80.01      4.43 o 
 -24   6   2        7.22        7.83      4.25 o 
 -22   6   2      624.13      602.45     13.08 o 
 -20   6   2        9.42        9.37      3.10 o 
 -18   6   2      157.26      144.01      4.90 o 
 -16   6   2       29.00       25.49      2.15 o 
 -14   6   2     2478.21     2386.80     22.19 o 
 -12   6   2       15.29       21.24      1.91 o 
 -10   6   2      575.90      593.50      7.96 o 
  -8   6   2       11.16       11.47      2.12 o 
  -6   6   2      593.48      528.96     14.73 o 
  -4   6   2        4.31        3.96      1.29 o 
  -2   6   2      665.02      720.29      8.18 o 
   0   6   2        0.09        0.87      1.18 o 
   2   6   2     7740.19     7399.96     69.55 o 
   4   6   2      164.34      161.07      3.30 o 
   6   6   2      345.03      361.87      4.54 o 
   8   6   2       43.50       52.08      2.42 o 
  10   6   2      128.80      134.61      3.32 o 
  12   6   2        7.47        4.05      2.89 o 
  14   6   2      507.29      436.22     10.19 o 
  16   6   2       68.00       56.71      8.88 o 
 -23   7   2      138.11      140.41      5.37 o 
 -21   7   2        2.16        1.82      5.07 o 
 -19   7   2      307.02      294.39      8.93 o 
 -17   7   2       68.38       68.12      2.93 o 
 -15   7   2       75.88       80.91      3.06 o 
 -13   7   2       68.10       74.26      4.99 o 
 -11   7   2      518.98      503.32      6.97 o 
  -9   7   2        9.97       14.45      1.94 o 
  -7   7   2      582.89      582.15      7.48 o 
  -5   7   2      241.54      246.48      4.55 o 
  -3   7   2        5.70        5.52      1.48 o 
  -1   7   2     1936.20     1909.63     20.42 o 
   1   7   2        3.62        5.37      1.51 o 
   3   7   2     1882.40     1829.74     15.89 o 
   5   7   2      227.60      233.66      3.83 o 
   7   7   2      104.51      123.74      3.28 o 
   9   7   2      667.95      671.17      7.82 o 
  11   7   2      239.92      252.44      5.80 o 
  13   7   2      251.89      227.05      7.21 o 
  15   7   2        0.36        3.17      2.73 o 
  17   7   2        3.58        3.47      2.94 o 
 -24   8   2      215.97      237.30      8.73 o 
 -22   8   2        2.22        7.03      2.64 o 
 -20   8   2      232.01      232.20      7.09 o 
 -18   8   2       14.15       12.58      2.92 o 
 -16   8   2      955.22      964.82     11.27 o 
 -14   8   2        6.46        7.28      3.53 o 
 -12   8   2       12.42        6.31      1.91 o 
 -10   8   2       14.78       12.72      2.63 o 
  -8   8   2      485.17      504.05      7.15 o 
  -6   8   2      123.11      123.32      3.60 o 
  -4   8   2      701.20      753.09      9.18 o 
  -2   8   2       11.67       13.91      2.58 o 
   0   8   2      700.43      588.21      6.99 o 
   2   8   2        1.35        3.15      1.56 o 
   4   8   2       45.98       30.98      4.91 o 
   6   8   2        9.16        5.43      1.75 o 
   8   8   2       98.91      120.22      3.07 o 
  10   8   2        7.95        4.96      1.59 o 
  12   8   2        0.09        0.62      2.80 o 
  14   8   2       14.18       17.68      4.18 o 
  16   8   2      505.57      545.28     12.54 o 
 -25   9   2       49.73       56.99      7.46 o 
 -23   9   2       27.70       34.08      3.68 o 
 -21   9   2       69.10       67.09      3.76 o 
 -19   9   2      110.20      123.25      4.77 o 
 -17   9   2       76.28       73.56      3.38 o 
 -15   9   2      320.17      307.27      5.26 o 
 -13   9   2       31.71       34.83      2.49 o 
 -11   9   2        0.08       -1.66      1.66 o 
  -9   9   2        3.53        0.91      1.78 o 
  -7   9   2      703.75      671.38      8.14 o 
  -5   9   2      364.26      351.11      5.52 o 
  -3   9   2       48.48       56.09      2.58 o 
  -1   9   2      339.93      321.32      5.20 o 
   1   9   2     1214.02     1161.79     11.68 o 
   3   9   2       51.72       51.68      2.58 o 
   5   9   2      107.12      116.58      3.41 o 
   7   9   2        2.80        5.62      1.63 o 
   9   9   2      333.54      340.55      4.98 o 
  11   9   2       72.84       71.54      5.11 o 
  13   9   2       44.03       73.59      7.30 o 
  15   9   2        8.28        8.81      3.63 o 
  17   9   2        5.60        1.08      3.23 o 
 -24  10   2        0.02       -1.67      3.67 o 
 -22  10   2      204.41      177.50      5.75 o 
 -20  10   2        0.09       -1.78      2.31 o 
 -18  10   2       54.58       31.37      3.13 o 
 -16  10   2        2.14        3.34      2.08 o 
 -14  10   2      375.00      349.61      5.86 o 
 -12  10   2        3.79        0.77      1.67 o 
 -10  10   2      553.19      469.25      6.73 o 
  -8  10   2        7.62        8.22      1.85 o 
  -6  10   2      847.63      765.42      9.09 o 
  -4  10   2       10.05       10.91      2.22 o 
  -2  10   2      277.41      304.39      5.81 o 
   0  10   2       18.63       20.62      2.45 o 
   2  10   2     5637.93     5487.73     43.89 o 
   4  10   2       28.33       26.03      2.10 o 
   6  10   2      227.70      255.22      4.59 o 
   8  10   2        7.62        7.84      1.66 o 
  10  10   2       30.28       29.71      4.20 o 
  12  10   2        0.43        1.52      3.35 o 
  14  10   2      982.36      893.17     18.30 o 
  16  10   2       56.75       65.98      7.72 o 
  18  10   2      285.83      218.02     12.03 o 
 -23  11   2       12.28        7.66      3.33 o 
 -21  11   2        1.52       -1.99      2.64 o 
 -19  11   2       42.45       48.11      3.69 o 
 -17  11   2        0.55       -1.31      2.32 o 
 -15  11   2       48.14       53.82      3.24 o 
 -13  11   2       19.20       22.98      2.60 o 
 -11  11   2      125.70      120.70      3.81 o 
  -9  11   2      600.51      587.60      8.03 o 
  -7  11   2        3.51        3.30      2.41 o 
  -5  11   2      382.33      386.30      6.27 o 
  -3  11   2      224.09      227.28      5.35 o 
  -1  11   2      182.39      193.58      4.42 o 
   1  11   2       51.77       48.83      2.68 o 
   3  11   2       13.95       12.61      2.03 o 
   5  11   2        0.63       -1.58      1.58 o 
   7  11   2        2.18        2.00      1.70 o 
   9  11   2       17.76       20.79      6.05 o 
  11  11   2        4.91        7.98      3.66 o 
  13  11   2       48.59       61.04      5.34 o 
  15  11   2       54.54       57.59      5.54 o 
  17  11   2       15.44       17.83      4.05 o 
 -22  12   2        0.95        1.87      4.44 o 
 -20  12   2      177.28      175.16      8.99 o 
 -18  12   2        0.49        2.91      2.67 o 
 -16  12   2       70.46       68.32      4.19 o 
 -14  12   2        0.18       -0.83      2.17 o 
 -12  12   2      800.83      735.21      9.60 o 
 -10  12   2        0.71        0.66      1.91 o 
  -8  12   2      157.34      149.93      4.28 o 
  -6  12   2        0.01        0.28      1.99 o 
  -4  12   2     1848.78     1812.33     17.79 o 
  -2  12   2       90.26      102.97      3.67 o 
   0  12   2     1146.07     1174.54     12.78 o 
   2  12   2        5.91       11.88      2.07 o 
   4  12   2       11.28        9.12      1.97 o 
   6  12   2        1.24        1.48      1.73 o 
   8  12   2      214.73      247.16      5.43 o 
  10  12   2        2.55        0.75      3.58 o 
  12  12   2        0.52       -0.21      3.47 o 
  14  12   2        0.93        3.80      3.99 o 
  16  12   2       20.26       17.83      3.61 o 
  18  12   2        0.45       -0.89      5.94 o 
 -19  13   2        3.28        3.93      4.57 o 
 -17  13   2       20.95       19.98      4.90 o 
 -15  13   2       10.95       12.17      3.52 o 
 -13  13   2        1.39        0.85      2.12 o 
 -11  13   2        6.20        2.89      2.03 o 
  -9  13   2        6.46        2.92      2.04 o 
  -7  13   2        7.24        5.10      2.15 o 
  -5  13   2        7.12        9.47      2.27 o 
  -3  13   2        4.80        5.91      2.19 o 
  -1  13   2       23.89       22.50      2.84 o 
   1  13   2       52.84       61.84      3.19 o 
   3  13   2       60.70       69.38      3.30 o 
   5  13   2       33.99       33.08      2.76 o 
   7  13   2       52.45       50.66      3.18 o 
   9  13   2       10.04       13.33      4.40 o 
  11  13   2        0.49        3.46      4.91 o 
  13  13   2       60.13       62.29      8.77 o 
  15  13   2        5.71       -3.99      6.36 o 
 -16  14   2        0.26       -0.60     12.05 o 
 -14  14   2       18.15       23.90      4.12 o 
 -12  14   2        2.55        4.62      2.83 o 
 -10  14   2        1.62        5.79      2.83 o 
  -8  14   2        2.38        3.83      2.19 o 
  -6  14   2       13.23       13.38      2.41 o 
  -4  14   2        2.01        1.40      2.13 o 
  -2  14   2     1199.03     1246.46     16.01 o 
   0  14   2       18.35       22.72      2.61 o 
   2  14   2      197.46      189.60      4.91 o 
   4  14   2        3.01        2.37      2.69 o 
   6  14   2       17.89       20.89      2.68 o 
   8  14   2       15.82       18.23      6.99 o 
  10  14   2       42.92       40.65      8.14 o 
  12  14   2        1.02        0.53      6.62 o 
 -11  15   2        9.40       13.38      4.52 o 
  -9  15   2        0.27       -1.44      3.44 o 
  -7  15   2       13.88       23.98      4.11 o 
  -5  15   2       41.04       50.02      4.82 o 
  -3  15   2        0.03       -3.34      3.34 o 
  -1  15   2      104.98      125.60      6.49 o 
   1  15   2        0.65        1.03      2.55 o 
   3  15   2        5.85        4.27      2.61 o 
   5  15   2        8.87        5.87      2.58 o 
   7  15   2       45.77       31.99      8.46 o 
  -4  16   2      116.49      138.53      8.50 o 
  -2  16   2        0.50       -3.43      3.43 o 
   0  16   2      162.73      177.94      7.53 o 
 -23   1   3      216.93      204.77      9.25 o 
 -21   1   3       32.51       35.68      2.31 o 
 -19   1   3      260.44      255.15      5.13 o 
 -17   1   3     1109.10     1087.16     12.59 o 
 -15   1   3      127.02      134.66      4.19 o 
 -13   1   3     1649.37     1638.13     17.36 o 
 -11   1   3        0.47        2.10      1.29 o 
  -9   1   3      303.28      296.77      4.84 o 
  -7   1   3      644.24      673.39     11.56 o 
  -5   1   3      628.92      645.65      7.91 o 
  -3   1   3     2880.16     2883.33     28.06 o 
  -1   1   3      898.33      927.00     10.36 o 
   1   1   3     2779.99     2758.72     26.75 o 
   3   1   3      544.71      532.69      6.61 o 
   5   1   3       30.74       34.41      2.45 o 
   7   1   3      178.14      182.61      3.76 o 
   9   1   3     1057.47     1048.05     31.98 o 
  11   1   3       49.09       54.01      2.23 o 
  13   1   3       51.27       52.53      4.20 o 
 -24   2   3        1.21        3.89      3.73 o 
 -20   2   3        1.48        0.02      1.65 o 
 -18   2   3     1149.79     1085.54     12.73 o 
 -16   2   3       13.63       16.73      2.46 o 
 -14   2   3     5070.25     5850.98     55.34 o 
 -12   2   3       11.45       10.25      1.56 o 
  -8   2   3        0.06       -1.11      1.11 o 
  -6   2   3     6069.68     5984.19     56.11 o 
  -4   2   3      147.56      145.28      3.19 o 
  -2   2   3    15168.75    15018.73    214.56 o 
   0   2   3     1227.95     1231.02     13.22 o 
   2   2   3     9373.76     9851.43     90.46 o 
   4   2   3        0.12       -0.58      1.07 o 
   6   2   3     4035.68     4082.98     44.36 o 
   8   2   3      104.71      104.77      2.57 o 
  10   2   3     1537.41     1654.22     16.52 o 
  12   2   3      183.27      162.28     10.24 o 
 -23   3   3      247.58      230.50      7.46 o 
 -21   3   3      954.15      939.03     13.52 o 
 -19   3   3       44.58       48.45      2.69 o 
 -17   3   3      428.55      416.20      6.62 o 
 -15   3   3      410.84      401.13      6.39 o 
 -13   3   3      212.86      214.55      4.42 o 
 -11   3   3      629.78      652.03      8.53 o 
  -9   3   3     1659.99     1616.58     17.20 o 
  -7   3   3      106.64      116.54      3.07 o 
  -5   3   3        4.93        3.74      1.90 o 
  -3   3   3        8.42        3.25      1.26 o 
  -1   3   3      453.09      453.61      6.27 o 
   1   3   3     1803.18     1833.35     18.75 o 
   3   3   3      193.08      195.25      3.70 o 
   5   3   3      639.22      637.54      7.79 o 
   7   3   3     3933.41     4006.48     43.81 o 
   9   3   3      179.97      167.53      3.64 o 
  11   3   3     1039.38     1047.06     15.75 o 
  13   3   3      132.73      130.06      6.78 o 
 -24   4   3      390.69      375.51     13.66 o 
 -22   4   3        3.19        5.96      2.91 o 
 -20   4   3     1943.09     1907.63     20.55 o 
 -18   4   3        4.29        4.21      1.99 o 
 -16   4   3     4113.97     3966.11     38.91 o 
 -14   4   3      115.48      124.54      3.72 o 
 -12   4   3      356.02      366.24      6.03 o 
 -10   4   3       99.31       95.93      3.17 o 
  -8   4   3      434.38      457.00      6.71 o 
  -6   4   3       48.55       49.51      2.34 o 
  -4   4   3     8263.60     8822.01     81.90 o 
  -2   4   3        0.99        2.08      1.33 o 
   0   4   3     1996.78     2274.65     26.58 o 
   2   4   3        0.59       -1.54      1.65 o 
   4   4   3     3383.03     3655.09     35.23 o 
   6   4   3      490.24      486.86      6.58 o 
   8   4   3      788.07      789.68      9.28 o 
  10   4   3       32.71       40.65      2.43 o 
  12   4   3     2300.76     2358.38     34.00 o 
  14   4   3      187.18      221.69      8.88 o 
 -25   5   3       74.98       80.36      7.46 o 
 -23   5   3       20.90       17.02      3.42 o 
 -21   5   3       94.07       81.82      4.09 o 
 -19   5   3       23.04       26.53      2.53 o 
 -17   5   3        0.10        2.60      2.14 o 
 -15   5   3      998.68      995.66     12.33 o 
 -13   5   3      260.96      257.04      5.19 o 
 -11   5   3     2059.01     1976.55     21.00 o 
  -9   5   3     1047.16      995.50     12.02 o 
  -7   5   3      176.06      152.54      3.88 o 
  -5   5   3      588.02      597.26      8.15 o 
  -3   5   3        0.46        2.79      1.50 o 
  -1   5   3        0.03        2.47      1.45 o 
   1   5   3     2171.76     2150.82     22.11 o 
   3   5   3      231.46      239.80      4.58 o 
   5   5   3       12.68       21.33      1.89 o 
   7   5   3       53.74       60.08      3.12 o 
   9   5   3      100.96      105.33      3.14 o 
  11   5   3       15.84       13.83      3.14 o 
  13   5   3       78.42       73.56      4.48 o 
  15   5   3      181.98      174.67      8.51 o 
 -24   6   3        7.45       14.24      6.28 o 
 -22   6   3      571.37      530.82     12.48 o 
 -20   6   3       16.95       13.48      2.77 o 
 -18   6   3    15801.96    15667.04    144.42 o 
 -16   6   3        4.11        6.40      2.22 o 
 -14   6   3      724.88      720.55      9.97 o 
 -12   6   3       29.81       33.83      2.50 o 
 -10   6   3     1636.94     1704.48     18.83 o 
  -8   6   3       54.16       54.65      2.81 o 
  -6   6   3     2325.51     2636.72     27.06 o 
  -4   6   3       72.31       64.17      2.81 o 
  -2   6   3      128.54       93.12      3.34 o 
   0   6   3       13.49       14.59      1.95 o 
   2   6   3      850.78      844.72     10.57 o 
   4   6   3      401.70      414.76      6.54 o 
   8   6   3      131.88      130.41      4.87 o 
  10   6   3       64.62       66.37      3.31 o 
  12   6   3        5.81        4.89      2.80 o 
  14   6   3      748.94      787.10     14.87 o 
 -25   7   3       20.28       20.33      5.57 o 
 -23   7   3       40.58       45.62      4.56 o 
 -21   7   3       59.28       59.72      4.98 o 
 -19   7   3      118.69      119.34      4.96 o 
 -17   7   3       41.84       40.33      3.22 o 
 -15   7   3       79.10       71.31      5.31 o 
 -13   7   3       21.45       22.78      2.58 o 
 -11   7   3      142.33      145.47      7.01 o 
  -9   7   3        1.81        3.10      1.81 o 
  -7   7   3      478.34      445.35      6.60 o 
  -5   7   3        2.10        2.98      1.75 o 
  -3   7   3       44.13       45.18      2.35 o 
  -1   7   3      482.85      493.95      7.64 o 
   1   7   3       37.38       37.49      3.08 o 
   3   7   3     1690.42     1658.50     18.32 o 
   5   7   3      305.59      321.07      5.93 o 
   7   7   3       27.55       32.86      2.49 o 
   9   7   3      380.26      367.24     10.99 o 
  11   7   3      136.84      138.16     10.35 o 
  13   7   3       35.15       35.25      3.92 o 
  15   7   3      216.63      226.72      8.14 o 
 -26   8   3        1.59        3.55      7.93 o 
 -24   8   3        2.25        7.69      3.62 o 
 -22   8   3        5.96       13.68      5.54 o 
 -20   8   3       38.16       39.10      5.88 o 
 -18   8   3        0.59        2.52      2.14 o 
 -16   8   3      172.88      164.13      4.74 o 
 -14   8   3       17.95       17.49      2.29 o 
 -12   8   3      298.79      274.68      5.39 o 
 -10   8   3        8.74        7.35      2.08 o 
  -8   8   3     3443.62     3543.96     32.38 o 
  -6   8   3      185.28      184.67      4.81 o 
  -4   8   3        2.66       -1.50      1.79 o 
  -2   8   3      107.90      109.85      5.16 o 
   0   8   3     1522.73     1435.29     14.98 o 
   2   8   3       97.32       88.81      3.31 o 
   4   8   3     8238.55     7918.87     74.99 o 
   6   8   3      244.29      249.59      4.79 o 
   8   8   3      248.47      271.61      4.78 o 
  10   8   3        1.27        1.13      2.99 o 
  12   8   3     1176.55     1128.78     20.44 o 
  14   8   3      221.77      236.89     15.39 o 
  16   8   3     1564.24     1475.79     36.13 o 
 -25   9   3        4.40       -0.14      3.11 o 
 -23   9   3       10.95       10.58      4.44 o 
 -21   9   3       32.59       33.96      5.04 o 
 -19   9   3      269.51      267.63      7.40 o 
 -17   9   3      113.29      115.21      4.39 o 
 -15   9   3       80.56       84.13      3.38 o 
 -13   9   3       20.80       20.51      2.26 o 
 -11   9   3       45.08       41.95      2.72 o 
  -9   9   3       13.22        9.86      2.09 o 
  -7   9   3       42.04       35.44      3.03 o 
  -5   9   3       88.83      100.06      3.67 o 
  -3   9   3      241.39      242.18      5.17 o 
  -1   9   3      586.77      586.11      8.28 o 
   1   9   3      553.14      535.24      7.79 o 
   3   9   3       42.31       37.79      2.32 o 
   5   9   3      394.96      405.40      6.39 o 
   7   9   3       26.74       38.12      3.19 o 
   9   9   3      146.48      149.52      6.86 o 
  11   9   3       40.64       50.13      4.77 o 
  13   9   3       27.08       31.97      4.31 o 
  15   9   3        0.30        5.22      3.25 o 
 -24  10   3        2.51       -0.70      3.52 o 
 -22  10   3      312.78      339.61      9.26 o 
 -20  10   3        6.74        8.94      3.37 o 
 -18  10   3      664.56      701.63     12.89 o 
 -16  10   3       31.75       30.10      2.71 o 
 -14  10   3      440.27      434.60      7.39 o 
 -12  10   3       28.36       27.87      2.60 o 
 -10  10   3      180.38      129.87      4.15 o 
  -8  10   3        0.83       -0.59      1.76 o 
  -6  10   3      216.09      183.03      4.71 o 
  -4  10   3       14.29       14.41      2.23 o 
  -2  10   3      540.60      522.24      7.20 o 
   0  10   3       15.36       16.19      2.03 o 
   2  10   3     1512.63     1478.40     14.51 o 
   4  10   3       28.62       33.19      2.25 o 
   6  10   3       10.93       13.39      2.82 o 
   8  10   3        3.99        3.71      3.53 o 
  10  10   3       68.69       56.72      5.12 o 
  12  10   3        1.87        4.14      4.57 o 
  14  10   3      760.67      786.16     17.16 o 
  16  10   3      133.60      156.84      7.72 o 
 -23  11   3       21.09       13.07      4.66 o 
 -21  11   3        1.74        7.01      3.41 o 
 -19  11   3        0.40       -2.80      2.80 o 
 -17  11   3        6.93       10.69      2.49 o 
 -15  11   3        3.87        3.84      1.99 o 
 -13  11   3        4.34        0.75      1.96 o 
 -11  11   3      122.11      125.08      3.93 o 
  -9  11   3      215.07      195.25      4.68 o 
  -7  11   3       44.77       38.58      2.71 o 
  -5  11   3        2.15        0.16      1.88 o 
  -3  11   3      132.16      137.38      3.96 o 
  -1  11   3        1.91       -1.05      1.82 o 
   1  11   3       72.11       69.98      3.03 o 
   3  11   3        3.39        2.87      1.83 o 
   5  11   3        0.78       -1.45      1.72 o 
   7  11   3        7.41        6.29      2.06 o 
   9  11   3        0.41       -3.22      3.22 o 
  11  11   3        6.84       13.21      3.86 o 
  13  11   3        5.99        9.23      4.18 o 
  15  11   3        1.77        0.20      3.80 o 
 -22  12   3        0.23        3.19      4.47 o 
 -20  12   3      210.50      280.11     10.99 o 
 -18  12   3        1.13        0.75      4.29 o 
 -16  12   3      231.13      218.37      5.83 o 
 -14  12   3        4.57        5.58      2.14 o 
 -12  12   3       41.37       29.32      2.63 o 
 -10  12   3        1.13        2.51      2.01 o 
  -8  12   3      605.57      565.01      8.29 o 
  -6  12   3       33.60       39.22      2.83 o 
  -4  12   3     1496.41     1583.64     16.24 o 
  -2  12   3       27.86       30.12      2.61 o 
   0  12   3      125.89      141.55      4.13 o 
   2  12   3        4.68        1.47      1.91 o 
   4  12   3        4.36        0.53      1.87 o 
   6  12   3        3.98        2.73      2.06 o 
   8  12   3        2.47        0.38      3.64 o 
  10  12   3        3.84        2.29      4.83 o 
  12  12   3        1.06        0.78      3.97 o 
  14  12   3        6.59        6.25      6.46 o 
  16  12   3      134.04      137.73     11.50 o 
 -19  13   3       13.23       10.24      4.99 o 
 -17  13   3       12.48       12.29      4.83 o 
 -15  13   3       10.38        7.60      3.41 o 
 -13  13   3       21.67       21.08      3.18 o 
 -11  13   3       19.95       30.15      2.75 o 
  -9  13   3       25.62       31.37      2.74 o 
  -7  13   3        3.51        6.70      2.20 o 
  -5  13   3       23.75       28.83      2.85 o 
  -3  13   3       50.91       71.15      3.47 o 
  -1  13   3       27.04       27.92      2.73 o 
   1  13   3       29.82       33.73      2.76 o 
   3  13   3        6.23        7.62      2.10 o 
   5  13   3        4.12        7.76      2.10 o 
   7  13   3       28.89       27.36      4.99 o 
   9  13   3      213.82      240.64     14.08 o 
  11  13   3       20.59       20.38      7.09 o 
  13  13   3        9.36        2.31      6.78 o 
 -16  14   3        1.02        1.23      3.55 o 
 -14  14   3       42.22       61.34      5.28 o 
 -12  14   3        1.35        3.31      2.91 o 
 -10  14   3        0.16        1.38      2.90 o 
  -8  14   3        2.07        4.02      2.90 o 
  -6  14   3      165.27      148.94      6.84 o 
  -4  14   3       18.62       14.78      2.67 o 
  -2  14   3       44.47       47.60      3.55 o 
   0  14   3        7.29        9.81      2.67 o 
   2  14   3       34.15       36.00      3.75 o 
   4  14   3        1.57        0.19      2.34 o 
   6  14   3      161.94      171.24     12.82 o 
   8  14   3       13.70       18.70      7.35 o 
  10  14   3      304.35      384.81     18.49 o 
 -11  15   3        3.27        6.64      3.91 o 
  -9  15   3        0.06        5.86      3.85 o 
  -7  15   3        1.98        1.22      3.56 o 
  -5  15   3        2.37        9.47      3.87 o 
  -3  15   3        5.10        2.12      3.72 o 
  -1  15   3       18.90       13.93      4.18 o 
   1  15   3        8.11        5.50      3.79 o 
   3  15   3        7.34        5.65      3.51 o 
   5  15   3        0.15        7.30      6.83 o 
 -24   0   4     4342.28     3693.60     73.40 o 
 -22   0   4        0.00        1.11      2.43 o 
 -20   0   4      178.74      197.09     12.34 o 
 -18   0   4       90.65       84.24      7.35 o 
 -16   0   4     1994.59     2308.49     34.28 o 
 -14   0   4      499.36      521.87     11.09 o 
 -12   0   4    12676.21    13637.40    177.65 o 
 -10   0   4       54.84       56.68      3.66 o 
  -8   0   4       36.46       17.02      2.56 o 
  -6   0   4      235.09      223.62      6.37 o 
  -4   0   4      138.27      187.45      5.81 o 
  -2   0   4      201.15      199.43      6.00 o 
   0   0   4     3103.97     3346.94     54.85 o 
   2   0   4      133.09      109.42      4.47 o 
   4   0   4     3455.01     3309.16     45.58 o 
   6   0   4        3.45        3.55      2.20 o 
   8   0   4       27.87       25.59      2.66 o 
  10   0   4       49.75       36.19      3.68 o 
 -25   1   4        5.78        7.14      4.31 o 
 -23   1   4       19.76       20.77      2.68 o 
 -21   1   4       15.46       17.60      2.16 o 
 -19   1   4      190.68      190.37      5.00 o 
 -17   1   4      211.32      202.76      8.39 o 
 -15   1   4      137.43      134.39      6.12 o 
 -13   1   4     2116.44     2112.17     22.32 o 
 -11   1   4      193.63      184.05      4.41 o 
  -9   1   4      138.54      134.24      3.70 o 
  -7   1   4      475.48      461.58      6.91 o 
  -5   1   4     1086.74     1114.35     12.87 o 
  -3   1   4     2843.59     2857.52     28.53 o 
  -1   1   4        4.41        0.45      2.27 o 
   1   1   4      310.40      341.10      5.52 o 
   3   1   4      141.39      159.98      3.70 o 
   5   1   4      287.00      293.06      4.94 o 
   7   1   4       68.26       72.69      3.55 o 
   9   1   4      167.04      157.90      4.08 o 
  11   1   4        9.73        3.99      1.79 o 
 -26   2   4       22.35       26.94      5.04 o 
 -24   2   4       16.64       17.59      2.66 o 
 -22   2   4       61.25       71.54      3.19 o 
 -20   2   4        0.44       -1.73      1.73 o 
 -18   2   4      200.91      218.84      5.12 o 
 -16   2   4       59.48       59.40      2.99 o 
 -14   2   4      776.24      821.44     10.71 o 
 -12   2   4       20.12       19.41      2.16 o 
 -10   2   4     2738.81     2731.66     27.82 o 
  -8   2   4      247.07      239.79      4.80 o 
  -6   2   4     2508.66     2747.65     27.74 o 
  -4   2   4      780.24      759.48      9.62 o 
  -2   2   4    27204.47    26653.15    537.96 o 
   0   2   4      954.18      933.95     11.13 o 
   2   2   4     2630.95     2903.02     28.78 o 
   4   2   4       48.22       48.29      2.34 o 
   6   2   4      590.33      603.90      7.83 o 
   8   2   4       41.04       44.75      2.63 o 
  10   2   4      105.71      101.28      3.55 o 
 -25   3   4       78.28       72.33      7.04 o 
 -23   3   4      193.81      185.73      7.24 o 
 -21   3   4       37.55       38.50      2.69 o 
 -19   3   4      125.94      121.31      5.85 o 
 -17   3   4      655.61      668.94      9.61 o 
 -15   3   4      776.22      774.94     12.82 o 
 -13   3   4      185.20      191.25      5.57 o 
 -11   3   4     1119.15     1139.22     13.60 o 
  -9   3   4      391.64      380.79      7.55 o 
  -7   3   4       31.09       31.85      2.17 o 
  -5   3   4        0.22        2.21      1.57 o 
  -3   3   4      226.00      219.35      7.04 o 
  -1   3   4      503.34      490.40      7.22 o 
   1   3   4      980.69      959.85     11.41 o 
   3   3   4       48.22       58.32      2.57 o 
   5   3   4      896.09      869.82     10.45 o 
   7   3   4      401.16      399.32      6.06 o 
   9   3   4      113.19      111.15      3.81 o 
  11   3   4       59.77       57.67      3.70 o 
 -26   4   4        4.04       11.19      4.57 o 
 -24   4   4       14.57       13.91      3.35 o 
 -22   4   4        0.01       -0.35      2.31 o 
 -20   4   4     3175.09     3205.39     32.94 o 
 -18   4   4        1.43       -2.43      2.43 o 
 -16   4   4     3749.12     3642.59     36.71 o 
 -14   4   4       10.42       11.59      2.79 o 
 -12   4   4      351.17      288.96      5.80 o 
 -10   4   4       76.36       75.71      3.26 o 
  -8   4   4     1199.59     1324.26     15.32 o 
  -6   4   4      411.46      418.44      6.80 o 
  -4   4   4      949.92     1001.23     14.05 o 
  -2   4   4      127.19      117.55      3.68 o 
   0   4   4    11353.18    11396.46    105.38 o 
   2   4   4      218.19      214.42      4.62 o 
   4   4   4      246.33      269.40      5.05 o 
   6   4   4      156.76      152.33      3.80 o 
   8   4   4     1026.47     1046.85     14.08 o 
  10   4   4      112.38      113.46      5.14 o 
  12   4   4      876.35      925.55     16.15 o 
 -27   5   4       71.03       78.68      7.93 o 
 -25   5   4       82.66       97.36      5.90 o 
 -23   5   4       21.09       23.72      4.10 o 
 -21   5   4      263.21      257.86      5.88 o 
 -19   5   4        4.83        0.96      2.18 o 
 -17   5   4        9.78       16.80      2.80 o 
 -15   5   4      278.90      282.94      6.11 o 
 -13   5   4       10.81       10.21      2.31 o 
 -11   5   4      250.32      260.40      5.62 o 
  -9   5   4      200.54      183.60      4.67 o 
  -7   5   4      465.49      464.00      7.77 o 
  -5   5   4     1102.41     1064.82     15.05 o 
  -3   5   4      328.03      344.72      6.18 o 
  -1   5   4      319.49      300.84      5.71 o 
   1   5   4      282.59      303.02      5.72 o 
   3   5   4       19.36       22.37      2.22 o 
   5   5   4      227.89      225.16      4.82 o 
   7   5   4      413.26      414.15      6.56 o 
   9   5   4       21.87       26.40      3.45 o 
  11   5   4        2.88       10.66      2.78 o 
  13   5   4       88.22      101.01      7.30 o 
 -26   6   4        4.81        3.89      4.67 o 
 -24   6   4        0.32        2.46      3.23 o 
 -22   6   4     1235.86     1205.48     17.83 o 
 -20   6   4       28.81       27.76      2.78 o 
 -18   6   4       70.53       65.42      3.48 o 
 -16   6   4       21.77       21.81      2.52 o 
 -14   6   4      531.87      526.59      8.54 o 
 -12   6   4        5.07        3.79      2.24 o 
 -10   6   4       22.64       28.58      2.68 o 
  -8   6   4        1.31       -1.96      1.96 o 
  -6   6   4      473.52      438.33      7.33 o 
  -4   6   4        0.01       -0.57      1.93 o 
  -2   6   4       72.67       76.38      3.36 o 
   0   6   4        3.41        1.19      2.21 o 
   2   6   4     1591.67     1435.91     16.47 o 
   4   6   4       38.12       42.49      2.71 o 
   6   6   4      144.39      166.68      4.35 o 
   8   6   4        2.35        2.60      1.82 o 
  10   6   4      428.03      434.41     16.55 o 
  12   6   4       22.01       21.87      3.40 o 
 -27   7   4        4.24       17.49      5.88 o 
 -25   7   4       16.29       18.74      3.98 o 
 -23   7   4        5.37        7.17      3.45 o 
 -21   7   4       44.25       41.56      3.83 o 
 -19   7   4       19.95       20.10      2.77 o 
 -17   7   4       16.48       17.81      2.94 o 
 -15   7   4      357.91      352.81      7.00 o 
 -13   7   4      318.20      308.91      6.47 o 
 -11   7   4        0.01       -2.71      2.71 o 
  -9   7   4      325.14      309.12      6.49 o 
  -7   7   4      170.19      183.21      7.55 o 
  -5   7   4       48.91       60.55      3.92 o 
  -3   7   4      270.00      277.87      9.05 o 
  -1   7   4        0.62        1.11      2.19 o 
   1   7   4      158.10      152.23      4.50 o 
   3   7   4     1113.18     1096.45     13.64 o 
   5   7   4        6.33        0.61      2.00 o 
   7   7   4       48.57       56.36      3.09 o 
   9   7   4        0.03       -1.07      6.88 o 
  11   7   4        7.61        3.11      3.78 o 
  13   7   4       64.18       59.37      4.77 o 
 -26   8   4        0.47       -2.19      3.69 o 
 -24   8   4      107.35      108.83      6.74 o 
 -22   8   4        0.86        0.03      3.15 o 
 -20   8   4      305.89      301.25      8.06 o 
 -18   8   4        7.73        3.57      2.71 o 
 -16   8   4      362.27      363.66      7.36 o 
 -14   8   4        9.29        8.93      2.37 o 
 -12   8   4      370.72      315.54      7.04 o 
 -10   8   4        4.09        1.57      2.14 o 
  -8   8   4     1231.74     1140.42     14.69 o 
  -6   8   4      126.88      140.93      6.00 o 
  -4   8   4      360.94      406.13      7.49 o 
  -2   8   4       15.75       10.75      2.87 o 
   0   8   4      723.18      732.37     10.62 o 
   2   8   4        2.79       -0.41      2.07 o 
   4   8   4      171.51      158.00      4.76 o 
   6   8   4        1.34       -2.05      2.05 o 
   8   8   4        0.97       -2.82      2.82 o 
  10   8   4        5.71        1.22      3.12 o 
  12   8   4       18.89        9.69      3.47 o 
  14   8   4       11.57       20.17      5.36 o 
 -25   9   4        2.14        1.66      3.81 o 
 -23   9   4        0.75       -2.04      4.73 o 
 -21   9   4        1.38        4.40      4.62 o 
 -19   9   4        0.07       -2.63      3.44 o 
 -17   9   4       87.26       91.47      4.20 o 
 -15   9   4      271.83      299.03      6.81 o 
 -13   9   4       67.94       70.13      3.72 o 
 -11   9   4      389.16      363.19      7.42 o 
  -9   9   4       14.46       10.81      2.44 o 
  -7   9   4      280.89      270.26      6.30 o 
  -5   9   4        1.54        0.58      2.02 o 
  -3   9   4      216.32      199.69      5.41 o 
  -1   9   4        3.67        2.32      2.10 o 
   1   9   4      296.76      298.78      6.42 o 
   3   9   4       87.66       82.53      3.77 o 
   5   9   4        2.92        7.25      2.23 o 
   7   9   4       41.93       33.40      4.52 o 
   9   9   4        0.10        2.96      6.85 o 
  11   9   4        5.46        7.05      3.69 o 
  13   9   4        1.76        2.94      4.04 o 
 -24  10   4        1.31        4.67      6.09 o 
 -22  10   4      319.95      304.86     11.14 o 
 -20  10   4        0.06       -2.80      2.80 o 
 -18  10   4        0.38        2.24      2.45 o 
 -16  10   4       11.20        9.18      2.60 o 
 -14  10   4        4.19        4.87      2.40 o 
 -12  10   4       11.48       14.13      4.20 o 
 -10  10   4      441.41      385.24      7.93 o 
  -8  10   4        4.48        4.40      2.32 o 
  -6  10   4       17.53       16.44      2.67 o 
  -4  10   4        3.15        3.51      2.39 o 
  -2  10   4       39.65       29.48      2.97 o 
   0  10   4       38.03       34.38      3.10 o 
   2  10   4     1556.16     1522.13     18.64 o 
   4  10   4       11.89       10.31      2.19 o 
   6  10   4       20.57       10.05      4.16 o 
   8  10   4        0.00       -3.04      3.04 o 
  10  10   4       24.15       25.24      4.34 o 
  12  10   4        0.34        1.38      3.42 o 
  14  10   4      554.20      539.96     14.01 o 
 -23  11   4        0.09       -0.47      4.28 o 
 -21  11   4        0.03       -3.89      5.41 o 
 -19  11   4        7.90       11.80      4.20 o 
 -17  11   4       19.55       15.98      3.00 o 
 -15  11   4        0.01        0.31      2.43 o 
 -13  11   4       31.20       25.25      3.07 o 
 -11  11   4       15.41       14.70      2.78 o 
  -9  11   4       43.93       43.63      3.85 o 
  -7  11   4       26.07       23.40      3.05 o 
  -5  11   4      384.57      401.94      8.29 o 
  -3  11   4        0.67       -0.62      2.39 o 
  -1  11   4       11.70       11.14      2.64 o 
   1  11   4       10.63        9.44      2.30 o 
   3  11   4       13.09       11.40      2.28 o 
   5  11   4       12.78       14.55      2.38 o 
   7  11   4        9.51       10.16      4.67 o 
   9  11   4        4.99        2.46      3.71 o 
  11  11   4       46.52       42.21      5.14 o 
  13  11   4        5.70       17.21      9.61 o 
 -20  12   4       69.75       83.81      7.35 o 
 -18  12   4        0.08       -0.02      3.53 o 
 -16  12   4      109.75      102.28      5.04 o 
 -14  12   4       16.66       16.66      3.18 o 
 -12  12   4      245.97      223.64      6.52 o 
 -10  12   4        1.86        1.92      2.52 o 
  -8  12   4       32.16       36.31      4.00 o 
  -6  12   4       25.21       21.52      2.84 o 
  -4  12   4      369.21      361.91      7.24 o 
  -2  12   4       20.68       22.81      2.93 o 
   0  12   4        8.14        4.13      2.44 o 
   2  12   4       24.52       27.99      2.81 o 
   4  12   4      117.06      128.97      4.44 o 
   6  12   4        0.97        0.77      3.78 o 
   8  12   4       71.13       75.83      6.83 o 
  10  12   4        0.90       -1.68      5.62 o 
  12  12   4        4.65        5.51      6.04 o 
 -17  13   4        0.16       -0.04      3.54 o 
 -15  13   4        0.33        9.34      3.10 o 
 -13  13   4        1.68        1.09      2.80 o 
 -11  13   4       40.66       54.91      4.12 o 
  -9  13   4        8.57        8.88      3.26 o 
  -7  13   4        5.92        7.34      2.60 o 
  -5  13   4        8.76       13.58      2.73 o 
  -3  13   4       91.86      117.84      4.69 o 
  -1  13   4        0.09        3.31      2.42 o 
   1  13   4       25.11       27.47      3.25 o 
   3  13   4        0.82        5.78      2.71 o 
   5  13   4        0.85        8.19      6.72 o 
   7  13   4       23.25       25.68      7.46 o 
   9  13   4       65.06       75.32     10.03 o 
 -12  14   4        0.68       -2.25      3.50 o 
 -10  14   4      120.17      144.58      7.03 o 
  -8  14   4        7.74        9.32      3.91 o 
  -6  14   4      284.97      284.03      9.07 o 
  -4  14   4       52.63       68.99      7.95 o 
  -2  14   4     1208.49     1331.59     25.98 o 
   0  14   4       31.08       43.64      5.70 o 
   2  14   4       32.09       21.82      3.87 o 
   4  14   4        2.78        2.94      6.36 o 
   6  14   4        4.16       12.13      6.99 o 
 -27   1   5       13.97       12.66      4.88 o 
 -25   1   5      101.94      107.19      7.24 o 
 -23   1   5        7.20        7.59      2.21 o 
 -21   1   5       20.68       22.89      2.54 o 
 -19   1   5      122.09      120.11      4.87 o 
 -17   1   5      167.99      156.46      4.63 o 
 -15   1   5      441.35      438.34      9.15 o 
 -13   1   5       96.19       99.05      4.31 o 
 -11   1   5      144.35      146.19      5.03 o 
  -9   1   5      187.15      200.72      4.99 o 
  -7   1   5      110.55      111.23      3.94 o 
  -5   1   5      168.91      168.26      4.50 o 
  -3   1   5        6.83        5.67      2.02 o 
  -1   1   5       10.32        9.91      2.75 o 
   1   1   5      478.20      502.58      7.66 o 
   3   1   5      304.25      308.08      5.71 o 
   5   1   5      346.77      380.09      6.39 o 
   7   1   5      479.44      463.99     20.89 o 
   9   1   5       29.86       27.98      2.95 o 
 -24   2   5       16.38       11.30      2.84 o 
 -22   2   5      656.53      610.40      9.61 o 
 -20   2   5        0.56       -0.05      2.88 o 
 -18   2   5     1216.26     1142.95     14.47 o 
 -16   2   5        1.17       -2.07      2.07 o 
 -14   2   5      576.05      630.13      9.50 o 
 -12   2   5        1.63       -0.06      2.47 o 
 -10   2   5      109.77      151.25     11.39 o 
  -8   2   5       70.61       71.70      3.26 o 
  -6   2   5     2307.62     2353.30     24.93 o 
  -4   2   5        7.89        9.38      2.16 o 
  -2   2   5     2476.79     2490.88     25.98 o 
   0   2   5      591.55      591.16      8.61 o 
   2   2   5      163.57      145.07      4.14 o 
   4   2   5      104.70      116.12      3.79 o 
   6   2   5     1571.59     1539.86     17.00 o 
   8   2   5       77.42       71.47      3.46 o 
  10   2   5      191.91      191.85      8.67 o 
 -27   3   5        3.48       -0.05      4.31 o 
 -25   3   5        8.29        6.74      4.19 o 
 -23   3   5       78.84       71.41      3.61 o 
 -21   3   5      156.92      163.39      4.93 o 
 -19   3   5       18.46       17.01      2.53 o 
 -17   3   5      863.31      840.15     11.70 o 
 -15   3   5       14.02       15.11      2.54 o 
 -13   3   5      158.17      160.30      4.86 o 
 -11   3   5      196.50      206.73      5.28 o 
  -9   3   5      441.94      415.06      7.31 o 
  -7   3   5      226.34      241.53      5.47 o 
  -5   3   5      124.35      121.24      4.12 o 
  -3   3   5        4.64        3.82      2.10 o 
  -1   3   5       99.04       94.32      3.78 o 
   1   3   5      298.36      270.63      5.51 o 
   3   3   5      119.88      133.26      4.12 o 
   5   3   5       15.38       16.08      2.27 o 
   7   3   5      124.54      119.56      4.26 o 
   9   3   5        0.02        2.60      2.50 o 
  11   3   5      189.30      188.64      8.88 o 
 -28   4   5        3.04       13.13      5.62 o 
 -26   4   5        2.97        2.35      3.35 o 
 -24   4   5       74.48       94.80      4.81 o 
 -22   4   5        6.01        5.01      2.35 o 
 -20   4   5      137.11      143.71      5.31 o 
 -18   4   5       58.84       68.21      3.56 o 
 -16   4   5     4237.60     4220.69     42.64 o 
 -14   4   5       31.90       32.79      2.97 o 
 -12   4   5       64.93       89.73      3.91 o 
 -10   4   5       98.36       95.68      4.01 o 
  -8   4   5       12.89       21.02      2.62 o 
  -6   4   5       13.15       17.76      2.46 o 
  -4   4   5     2695.04     2641.26     27.71 o 
  -2   4   5       97.69       90.68      3.87 o 
   0   4   5     2693.36     2685.52     27.90 o 
   2   4   5      271.51      276.11      5.62 o 
   4   4   5      462.91      509.99      7.85 o 
   6   4   5       43.37       38.82      2.46 o 
   8   4   5      113.57      113.44      5.42 o 
  10   4   5      117.00      115.33      8.93 o 
 -27   5   5       95.32      125.17      9.72 o 
 -25   5   5       16.49       27.67     10.82 o 
 -23   5   5      210.40      203.28      7.65 o 
 -21   5   5       78.36       75.74      3.86 o 
 -19   5   5      120.04      130.25      4.75 o 
 -17   5   5       52.71       61.09      3.47 o 
 -15   5   5      210.64      211.18      5.56 o 
 -13   5   5       66.72       72.68      3.62 o 
 -11   5   5       97.31       94.16      4.47 o 
  -9   5   5       36.14       31.56      2.85 o 
  -7   5   5       91.67       93.83      3.84 o 
  -5   5   5       47.72       41.37      2.94 o 
  -3   5   5      491.84      510.87      8.32 o 
  -1   5   5      195.65      192.57      5.07 o 
   1   5   5      218.00      189.52      4.95 o 
   3   5   5      160.63      177.06      4.71 o 
   5   5   5      256.03      250.55      5.63 o 
   7   5   5        3.93        7.46      2.48 o 
   9   5   5        4.54        8.98      3.10 o 
  11   5   5       13.03        8.51      4.31 o 
 -28   6   5        2.36        1.16      4.94 o 
 -26   6   5      128.50      138.40      7.50 o 
 -24   6   5        0.17       -2.50      2.50 o 
 -22   6   5      971.36      971.31     15.98 o 
 -20   6   5      135.81      143.44      5.10 o 
 -18   6   5     4300.82     4383.54     44.62 o 
 -16   6   5        0.81        0.53      2.21 o 
 -14   6   5       11.68       17.77      2.49 o 
 -12   6   5       12.37       10.04      2.30 o 
 -10   6   5       30.70       24.05      2.73 o 
  -8   6   5       32.72       35.02      2.93 o 
  -6   6   5      100.08      116.06      4.33 o 
  -4   6   5        1.45        3.11      2.19 o 
  -2   6   5      616.09      642.64      9.68 o 
   0   6   5        6.92        2.67      2.15 o 
   2   6   5     1298.03     1276.02     15.51 o 
   4   6   5       23.86       25.77      2.54 o 
   6   6   5      242.50      234.59      6.20 o 
   8   6   5       46.35       42.63      4.31 o 
  10   6   5      382.13      391.02     11.11 o 
 -27   7   5        1.58        1.57      3.99 o 
 -25   7   5       17.59       17.10      6.67 o 
 -23   7   5        0.04       -2.59      2.59 o 
 -21   7   5        5.87        8.17      2.68 o 
 -19   7   5       55.16       57.59      3.65 o 
 -17   7   5        4.36        4.72      2.60 o 
 -15   7   5       40.66       34.58      3.98 o 
 -13   7   5       32.78       27.13      2.84 o 
 -11   7   5       16.27        8.19      3.04 o 
  -9   7   5       11.43       11.80      2.44 o 
  -7   7   5       57.20       66.09      3.51 o 
  -5   7   5        5.96        4.03      2.14 o 
  -3   7   5      143.22      153.94      6.05 o 
  -1   7   5      288.84      274.97      6.05 o 
   1   7   5       37.08       34.35      3.84 o 
   3   7   5     1214.49     1220.19     15.18 o 
   5   7   5       47.98       55.43      3.23 o 
   7   7   5        4.71        6.36      6.09 o 
   9   7   5       36.19       33.74      4.21 o 
  11   7   5       73.81       72.14      5.33 o 
 -26   8   5        2.38        7.41      5.67 o 
 -24   8   5       81.99       63.20      6.46 o 
 -22   8   5        0.04        0.80      2.98 o 
 -20   8   5     1673.85     1717.80     27.23 o 
 -18   8   5       45.18       47.20      3.64 o 
 -16   8   5      239.22      267.71      6.68 o 
 -14   8   5        0.02        1.02      2.33 o 
 -12   8   5       24.54       25.75      2.91 o 
 -10   8   5       61.18       59.48      3.59 o 
  -8   8   5      419.47      427.38      8.13 o 
  -6   8   5        1.05        1.26      2.16 o 
  -4   8   5        3.43       -0.48      2.07 o 
  -2   8   5       17.49       20.81      2.60 o 
   0   8   5     2152.02     2096.35     23.69 o 
   2   8   5      423.80      416.39      7.83 o 
   4   8   5     1963.93     1894.81     21.73 o 
   6   8   5       53.80       49.78      5.05 o 
   8   8   5        0.03       -0.66      3.47 o 
  10   8   5       16.74       17.64      6.85 o 
  12   8   5       54.77       49.06      6.93 o 
 -25   9   5        7.28       -4.99      5.25 o 
 -23   9   5       10.63       -0.47      5.78 o 
 -21   9   5        0.29        4.50      3.27 o 
 -19   9   5      226.39      246.86      6.77 o 
 -17   9   5       31.13       36.67      3.33 o 
 -15   9   5        2.37       -2.53      2.53 o 
 -13   9   5      123.08      119.47      4.74 o 
 -11   9   5      158.61      153.74      5.27 o 
  -9   9   5        3.39        3.57      2.43 o 
  -7   9   5        7.58        4.56      2.55 o 
  -5   9   5        2.55        0.63      2.27 o 
  -3   9   5      164.45      166.79      5.21 o 
  -1   9   5       24.59       24.40      2.90 o 
   1   9   5      104.17      113.43      4.59 o 
   3   9   5       83.00       82.19      3.97 o 
   5   9   5       68.81       61.03      5.44 o 
   7   9   5        0.07        1.65      5.09 o 
   9   9   5       14.78       17.18      4.06 o 
  11   9   5        8.86       10.22     10.16 o 
 -22  10   5      222.75      253.57     14.81 o 
 -20  10   5        2.55        4.82      4.20 o 
 -18  10   5       46.50       50.63      3.87 o 
 -16  10   5        0.87        1.95      2.42 o 
 -14  10   5       70.56       76.18      4.22 o 
 -12  10   5        3.81        3.11      2.55 o 
 -10  10   5      780.16      701.80     11.56 o 
  -8  10   5       90.90       89.56      6.09 o 
  -6  10   5      426.49      434.56     12.76 o 
  -4  10   5        2.49        1.35      4.22 o 
  -2  10   5       28.54       32.18      3.19 o 
   0  10   5       26.60       30.49      4.37 o 
   2  10   5       28.40       26.54      2.96 o 
   4  10   5       13.88       13.24      3.12 o 
   6  10   5      233.92      241.28     11.29 o 
   8  10   5        8.85       11.47      4.01 o 
  10  10   5        6.52        4.76      3.88 o 
  12  10   5       17.22       14.58      4.68 o 
 -21  11   5        0.01        1.73      6.91 o 
 -19  11   5        0.02       -0.14      4.12 o 
 -17  11   5        0.15       -1.22      3.14 o 
 -15  11   5        0.22       -0.22      3.05 o 
 -13  11   5        1.48        0.46      2.59 o 
 -11  11   5        0.58        4.64      2.59 o 
  -9  11   5       55.69       44.97      3.73 o 
  -7  11   5       38.15       35.63      4.04 o 
  -5  11   5       61.05       58.42      4.48 o 
  -3  11   5       18.85       17.66      2.95 o 
  -1  11   5       56.70       59.53      3.84 o 
   1  11   5       41.61       42.73      3.46 o 
   3  11   5        3.60        1.24      2.13 o 
   5  11   5        8.68       10.72      4.86 o 
   7  11   5       24.27       27.87      5.06 o 
   9  11   5       16.06       17.60      6.93 o 
  11  11   5       32.55       40.92      8.35 o 
 -18  12   5        1.89        8.32      4.70 o 
 -16  12   5      339.58      380.21     10.20 o 
 -14  12   5        1.91        6.98      3.46 o 
 -12  12   5        0.83        7.95      3.49 o 
 -10  12   5        4.37        4.50      3.36 o 
  -8  12   5       24.33       20.55      3.25 o 
  -6  12   5        3.49        2.03      2.78 o 
  -4  12   5      425.47      493.69     10.87 o 
  -2  12   5       12.65       10.03      3.03 o 
   0  12   5      179.42      202.87      6.29 o 
   2  12   5        0.82        2.22      2.54 o 
   4  12   5        2.17        5.41      6.57 o 
   6  12   5        0.23       -5.41      5.41 o 
   8  12   5        4.68        9.87      6.88 o 
 -15  13   5       96.41      125.16     24.06 o 
 -13  13   5        5.52        7.77      4.70 o 
 -11  13   5       34.54       35.14      5.72 o 
  -9  13   5       10.82        0.34      4.32 o 
  -7  13   5        2.53        2.76      3.71 o 
  -5  13   5       36.17       48.01      4.95 o 
  -3  13   5        2.61       -4.33      5.32 o 
  -1  13   5        0.33       -2.70      2.70 o 
   1  13   5        5.82        5.12      2.94 o 
   3  13   5        1.52        4.41      6.72 o 
   5  13   5       21.80       15.60      7.62 o 
  -6  14   5      194.16      156.98      8.43 o 
  -4  14   5       24.07       18.64      4.49 o 
 -26   0   6        6.75        2.73      4.67 o 
 -24   0   6      910.61      786.08     26.18 o 
 -22   0   6        2.13        3.51      3.31 o 
 -20   0   6      209.98      197.95      7.82 o 
 -18   0   6        1.44        1.39      3.01 o 
 -16   0   6      110.23      114.10      6.11 o 
 -14   0   6      266.16      263.15      8.77 o 
 -12   0   6      179.88      184.60     13.68 o 
 -10   0   6       83.52       96.86      5.83 o 
  -8   0   6      138.49      168.37      7.20 o 
  -6   0   6       19.27       26.71      3.94 o 
  -4   0   6     2071.95     2089.35     32.63 o 
  -2   0   6       79.16       70.46      5.01 o 
   0   0   6       20.93       23.82      4.31 o 
   2   0   6        0.53       -2.52      2.52 o 
   4   0   6     1145.37     1111.94     19.40 o 
   6   0   6        9.66       10.94      3.01 o 
 -27   1   6        5.50        1.41      3.36 o 
 -25   1   6        8.16       11.64      2.64 o 
 -23   1   6        1.28        0.03      4.27 o 
 -21   1   6       38.04       44.01      3.46 o 
 -19   1   6        0.24       -1.85      1.98 o 
 -17   1   6       56.98       63.24      3.74 o 
 -15   1   6      368.09      386.57      8.08 o 
 -13   1   6      329.35      317.20      6.79 o 
 -11   1   6       37.14       41.41      3.09 o 
  -9   1   6      115.27      129.51      5.24 o 
  -7   1   6       15.97       18.70      3.74 o 
  -5   1   6        1.57       -0.96      2.19 o 
  -3   1   6      681.67      660.19      9.93 o 
  -1   1   6        0.99       -1.83      2.20 o 
   1   1   6        0.19       -1.52      1.97 o 
   3   1   6       55.77       66.69      3.18 o 
   5   1   6      343.15      343.89     15.25 o 
   7   1   6        4.96        1.81      2.16 o 
 -28   2   6        2.04       -0.89      4.88 o 
 -26   2   6      168.52      138.45      6.14 o 
 -24   2   6       19.02       18.40      2.83 o 
 -22   2   6      167.31      172.44      6.18 o 
 -20   2   6       12.18       10.33      2.53 o 
 -18   2   6     1189.66     1230.03     15.99 o 
 -16   2   6       26.00       30.42      2.99 o 
 -14   2   6     2604.24     2691.15     29.20 o 
 -12   2   6      200.43      191.62      7.36 o 
 -10   2   6      271.62      279.42      6.32 o 
  -8   2   6       12.19       18.34      2.63 o 
  -6   2   6     1439.11     1499.12     17.88 o 
  -4   2   6      415.97      407.83      8.09 o 
  -2   2   6     1649.87     1567.21     18.32 o 
   0   2   6       23.09       14.10      2.75 o 
   2   2   6       67.28       75.29      5.61 o 
   4   2   6        6.05        7.35      2.18 o 
   6   2   6      148.92      160.67      6.48 o 
   8   2   6       88.29       86.30      7.04 o 
 -29   3   6       60.43       58.20      8.14 o 
 -27   3   6        5.62        8.40      3.09 o 
 -25   3   6       17.41       19.75      3.52 o 
 -23   3   6       16.72       11.46      2.65 o 
 -21   3   6       16.75       13.06      3.42 o 
 -19   3   6      174.87      168.74      5.43 o 
 -17   3   6      362.18      390.30      7.78 o 
 -15   3   6        0.00       -1.96      2.19 o 
 -13   3   6       54.98       39.93      3.12 o 
 -11   3   6      378.79      378.08      7.43 o 
  -9   3   6       45.03       41.51      3.11 o 
  -7   3   6      298.43      325.26      6.79 o 
  -5   3   6        4.40        1.77      2.18 o 
  -3   3   6       76.03       60.45      4.08 o 
  -1   3   6       56.56       60.99      3.39 o 
   1   3   6      161.35      160.20      4.69 o 
   3   3   6       14.17       17.07      2.74 o 
   5   3   6        0.54        1.87      1.87 o 
   7   3   6        7.79        6.44      3.08 o 
   9   3   6       13.31       15.86      4.41 o 
 -28   4   6       79.36       83.94      8.88 o 
 -26   4   6        0.02        0.89      3.60 o 
 -24   4   6      200.72      201.24      5.92 o 
 -22   4   6        4.00        4.30      2.56 o 
 -20   4   6     1165.94     1176.96     15.84 o 
 -18   4   6       69.11       69.96      3.94 o 
 -16   4   6      966.37      931.66     13.30 o 
 -14   4   6       15.73       11.07      2.54 o 
 -12   4   6      116.58      124.05      4.58 o 
 -10   4   6       12.96       11.79      2.44 o 
  -8   4   6      250.82      248.07      5.91 o 
  -6   4   6       38.74       38.70      3.03 o 
  -4   4   6      610.65      589.20      9.42 o 
  -2   4   6      331.64      312.37      6.54 o 
   0   4   6     3636.47     3545.36     36.42 o 
   2   4   6       43.29       43.88      2.96 o 
   4   4   6       29.52       22.75      2.55 o 
   6   4   6       26.26       26.90      3.81 o 
   8   4   6       33.21       21.79      4.73 o 
 -27   5   6       22.57       17.17      7.67 o 
 -25   5   6        0.13       -2.83      2.83 o 
 -23   5   6        3.07        2.47      2.45 o 
 -21   5   6       21.88       26.88      3.14 o 
 -19   5   6       17.13       21.96      3.08 o 
 -17   5   6      232.27      243.43      6.36 o 
 -15   5   6      104.40      120.99      4.77 o 
 -13   5   6        1.49        1.19      2.27 o 
 -11   5   6       63.38       66.92      3.61 o 
  -9   5   6        7.42        1.89      2.54 o 
  -7   5   6        0.05       -1.10      2.03 o 
  -5   5   6        1.28        1.02      2.11 o 
  -3   5   6        0.11        2.35      2.41 o 
  -1   5   6      154.11      142.99      4.72 o 
   1   5   6      702.40      757.13     11.05 o 
   3   5   6      116.99      121.29      4.65 o 
   5   5   6       70.16       60.51      3.84 o 
   7   5   6       44.39       41.33      7.14 o 
   9   5   6       20.17       22.80      4.99 o 
 -26   6   6       44.00       41.07      7.62 o 
 -24   6   6        3.77        4.87      3.13 o 
 -22   6   6      679.62      657.86     11.20 o 
 -20   6   6        7.12        6.56      2.67 o 
 -18   6   6        4.43        7.63      5.00 o 
 -16   6   6       19.57       25.37      3.09 o 
 -14   6   6        1.37       -0.32      2.32 o 
 -12   6   6        1.69        3.65      2.37 o 
 -10   6   6        3.80        3.26      2.21 o 
  -8   6   6        8.02        8.15      2.38 o 
  -6   6   6        2.71        2.65      3.01 o 
  -4   6   6        5.09        4.24      2.23 o 
  -2   6   6      212.45      183.70      5.31 o 
   0   6   6        4.54        0.38      2.22 o 
   2   6   6      311.29      301.49      6.57 o 
   4   6   6       35.77       33.11      4.18 o 
   6   6   6      220.98      225.88      8.39 o 
   8   6   6       22.84       15.26      3.72 o 
 -25   7   6        0.58        4.63      3.97 o 
 -23   7   6        5.16        4.19      3.34 o 
 -21   7   6       22.41       27.03      3.34 o 
 -19   7   6        6.48        8.53      2.82 o 
 -17   7   6       25.30       30.50      4.43 o 
 -15   7   6       16.87       12.34      2.80 o 
 -13   7   6        9.58        7.31      2.52 o 
 -11   7   6        0.32        0.84      2.35 o 
  -9   7   6      414.87      410.68      8.21 o 
  -7   7   6       42.42       35.31      3.14 o 
  -5   7   6        3.98        0.88      2.78 o 
  -3   7   6        2.85        0.27      2.30 o 
  -1   7   6       40.22       56.90      3.59 o 
   1   7   6      171.47      169.81      5.31 o 
   3   7   6       77.19       74.09      7.43 o 
   5   7   6       20.24       27.74      4.31 o 
   7   7   6        0.58        1.93      5.86 o 
   9   7   6       14.95       15.29      3.80 o 
 -24   8   6        6.54       21.31      5.57 o 
 -22   8   6        4.22        4.28      6.46 o 
 -20   8   6      212.49      222.17      6.68 o 
 -18   8   6       21.18       25.33      3.29 o 
 -16   8   6       40.37       42.61      4.94 o 
 -14   8   6        0.19       -0.08      2.48 o 
 -12   8   6      442.75      422.26      8.66 o 
 -10   8   6       30.76       25.48      3.15 o 
  -8   8   6      749.85      695.58     11.36 o 
  -6   8   6       53.37       58.76      3.75 o 
  -4   8   6       23.30       30.69      3.11 o 
  -2   8   6       20.06       23.08      3.16 o 
   0   8   6      393.01      429.38      8.40 o 
   2   8   6        7.58        6.65      2.56 o 
   4   8   6       23.88        5.04      5.15 o 
   6   8   6        0.17       -0.50      3.47 o 
   8   8   6       57.84       56.94      5.83 o 
  10   8   6        4.30        3.94      4.94 o 
 -23   9   6        0.02        3.09      4.38 o 
 -21   9   6        3.59        3.81      4.62 o 
 -19   9   6       12.20        7.89      3.48 o 
 -17   9   6        0.00       -2.39      2.39 o 
 -15   9   6        1.10       -0.12      2.54 o 
 -13   9   6       23.03       28.50      3.24 o 
 -11   9   6      190.99      199.90      6.17 o 
  -9   9   6       27.40       30.42      3.24 o 
  -7   9   6        0.03        2.65      2.52 o 
  -5   9   6       25.12       31.21      3.25 o 
  -3   9   6       38.65       32.51      3.25 o 
  -1   9   6        0.00        0.73      2.38 o 
   1   9   6       25.35       22.82      3.16 o 
   3   9   6        0.05       -0.33      3.97 o 
   5   9   6        8.37       -0.48      4.62 o 
   7   9   6        4.26       -2.66      3.81 o 
   9   9   6        5.80        9.71      4.26 o 
 -20  10   6        2.09        0.76      4.41 o 
 -18  10   6       61.85       70.10      5.34 o 
 -16  10   6        0.86        1.16      4.95 o 
 -14  10   6       27.31       18.34      3.75 o 
 -12  10   6       20.27       25.28      3.29 o 
 -10  10   6        1.91       -1.00      2.53 o 
  -8  10   6        8.26       12.09      2.94 o 
  -6  10   6       33.10       26.68      3.34 o 
  -4  10   6        7.96        8.90      2.74 o 
  -2  10   6        1.77       -2.00      2.41 o 
   0  10   6        5.73        3.15      2.60 o 
   2  10   6      141.38      115.12     11.11 o 
   4  10   6       11.22       10.56      4.48 o 
   6  10   6        1.04       -1.68      5.67 o 
   8  10   6        3.05        2.63      6.46 o 
 -17  11   6       54.53       64.74      6.68 o 
 -15  11   6        0.02       -0.55      4.23 o 
 -13  11   6        2.33        9.50      4.36 o 
 -11  11   6        1.20        2.90      4.23 o 
  -9  11   6       12.09       12.33      5.70 o 
  -7  11   6        0.26       -3.04      3.04 o 
  -5  11   6       15.19       11.12      3.65 o 
  -3  11   6        1.23        0.43      3.19 o 
  -1  11   6       32.21       41.81      4.38 o 
   1  11   6        4.71        0.73      3.65 o 
   3  11   6        9.04        3.68      5.99 o 
   5  11   6        4.43       -5.62      5.62 o 
 -14  12   6        7.64        8.37      9.43 o 
 -12  12   6        4.33        3.96      4.60 o 
 -10  12   6        4.09       -2.17      4.23 o 
  -8  12   6       10.66        4.65      4.55 o 
  -6  12   6        2.40       -4.09      4.35 o 
  -4  12   6        5.92        5.42      4.75 o 
  -2  12   6        2.81        5.79      4.57 o 
   0  12   6      101.39       85.09      5.51 o 
   2  12   6        6.69       -2.63      6.25 o 
 -27   1   7        6.83        4.56      3.19 o 
 -25   1   7       13.43       14.21      2.96 o 
 -23   1   7       26.89       27.58      3.26 o 
 -21   1   7       17.27       26.26      3.51 o 
 -19   1   7        8.77       11.06      2.70 o 
 -17   1   7      205.71      205.96      6.03 o 
 -15   1   7       37.56       34.06      3.20 o 
 -13   1   7        0.00        0.87      2.28 o 
 -11   1   7      179.29      181.34      5.49 o 
  -9   1   7       21.71       18.77      2.71 o 
  -7   1   7        0.00       -0.81      2.10 o 
  -5   1   7       47.16       42.95      4.44 o 
  -3   1   7       15.78       16.25      2.79 o 
  -1   1   7       14.38       15.42      3.28 o 
   1   1   7        3.75        4.92      2.55 o 
   3   1   7        3.13       -0.88      2.11 o 
   5   1   7       21.07       22.07      4.19 o 
 -28   2   7        0.06       -1.27      3.73 o 
 -26   2   7      286.56      270.09      8.37 o 
 -24   2   7       30.54       35.22      3.48 o 
 -22   2   7       26.88       36.23      3.34 o 
 -20   2   7       11.99       11.72      2.81 o 
 -18   2   7     1036.35     1052.75     15.06 o 
 -16   2   7        8.38        7.36      2.72 o 
 -14   2   7        4.46        7.70      2.58 o 
 -12   2   7       19.40       16.69      2.80 o 
 -10   2   7      103.43      102.57      5.97 o 
  -8   2   7       25.29       22.76      2.85 o 
  -6   2   7      489.47      507.86      9.04 o 
  -4   2   7        0.47        1.94      2.26 o 
  -2   2   7       85.53       98.85      4.26 o 
   0   2   7       37.23       38.27      3.16 o 
   2   2   7       18.74       26.69      2.85 o 
   4   2   7       67.21       76.97      4.28 o 
   6   2   7      237.60      179.98     10.03 o 
 -27   3   7        0.55       -0.38      3.92 o 
 -25   3   7        0.82       -0.35      2.59 o 
 -23   3   7        9.38        9.16      3.46 o 
 -21   3   7       11.16        6.78      2.75 o 
 -19   3   7        0.04       -0.56      2.56 o 
 -17   3   7      256.73      264.22      7.86 o 
 -15   3   7       22.36       24.78      3.64 o 
 -13   3   7       30.69       37.57      3.31 o 
 -11   3   7        5.15        4.81      2.49 o 
  -9   3   7        1.55       -1.25      2.24 o 
  -7   3   7        6.52       11.36      2.59 o 
  -5   3   7       30.43       32.44      3.05 o 
  -3   3   7        4.44        1.53      2.32 o 
  -1   3   7      140.45      136.08      5.58 o 
   1   3   7       43.83       36.58      3.16 o 
   3   3   7        1.63        2.39      2.24 o 
   5   3   7       47.58       51.25      7.01 o 
   7   3   7        5.92        5.51      4.67 o 
 -26   4   7        0.79        1.42      5.72 o 
 -24   4   7       19.66       22.85      3.38 o 
 -22   4   7       10.50        5.21      3.47 o 
 -20   4   7      363.50      394.79      9.18 o 
 -18   4   7       53.74       51.55      3.90 o 
 -16   4   7     1127.14     1102.02     15.64 o 
 -14   4   7        8.90        9.18      2.71 o 
 -12   4   7      151.91      165.60      5.52 o 
 -10   4   7        4.47        3.85      2.45 o 
  -8   4   7        5.95        1.95      2.43 o 
  -6   4   7        1.02       -0.30      2.92 o 
  -4   4   7      689.42      603.77     10.15 o 
  -2   4   7      211.93      216.56      6.96 o 
   0   4   7      172.20      141.46      4.91 o 
   2   4   7       45.43       39.62      3.81 o 
   4   4   7       70.42       73.22      5.55 o 
   6   4   7       11.61       12.55      3.84 o 
 -25   5   7        0.03       -0.99      4.94 o 
 -23   5   7      107.01      125.20     11.09 o 
 -21   5   7       18.45       24.63      5.02 o 
 -19   5   7       20.56       20.47      4.35 o 
 -17   5   7        3.67        7.23      2.79 o 
 -15   5   7      120.21      119.05      5.00 o 
 -13   5   7       76.07       86.85      4.34 o 
 -11   5   7        1.82       -0.48      2.36 o 
  -9   5   7        0.37       -0.26      2.42 o 
  -7   5   7       11.73       11.09      2.67 o 
  -5   5   7        7.38        3.44      2.50 o 
  -3   5   7       34.07       40.22      3.47 o 
  -1   5   7      239.93      232.02      6.22 o 
   1   5   7       81.10      108.70      4.53 o 
   3   5   7      140.95      137.92      5.83 o 
   5   5   7       93.93       92.66     14.65 o 
   7   5   7        2.33        0.05      4.41 o 
 -24   6   7        6.50        6.72      5.80 o 
 -22   6   7       50.84       50.25      9.19 o 
 -20   6   7       25.93       29.80      3.56 o 
 -18   6   7      172.89      171.33      7.02 o 
 -16   6   7        2.69       -2.54      2.54 o 
 -14   6   7      105.01      134.35      5.28 o 
 -12   6   7        5.65        0.71      2.54 o 
 -10   6   7       83.93       72.34      4.16 o 
  -8   6   7        0.01       -2.28      2.28 o 
  -6   6   7        0.54        0.89      2.41 o 
  -4   6   7        3.82        6.29      2.57 o 
  -2   6   7     1394.60     1385.51     17.91 o 
   0   6   7      133.25      154.01      5.34 o 
   2   6   7     1339.25     1308.16     19.93 o 
   4   6   7       95.35      111.51      6.83 o 
   6   6   7       15.29       17.71      4.25 o 
 -23   7   7        1.50        3.51      4.46 o 
 -21   7   7       81.63      101.21      5.99 o 
 -19   7   7       31.64       32.31      5.82 o 
 -17   7   7        1.56       -0.49      2.67 o 
 -15   7   7        0.07       -2.12      2.48 o 
 -13   7   7       12.65       17.25      3.71 o 
 -11   7   7       20.90       19.62      3.08 o 
  -9   7   7       57.29       56.07      4.28 o 
  -7   7   7        0.51        1.22      2.38 o 
  -5   7   7       29.20       28.74      5.33 o 
  -3   7   7       10.64       12.22      2.83 o 
  -1   7   7      446.82      431.60      8.70 o 
   1   7   7        0.21        7.75      2.66 o 
   3   7   7      307.61      300.48     14.89 o 
   5   7   7        2.77        3.91      5.49 o 
   7   7   7        1.30        2.60      3.87 o 
 -22   8   7       44.04       45.08      7.48 o 
 -20   8   7     1167.23     1213.90     24.97 o 
 -18   8   7       34.46       35.07      6.04 o 
 -16   8   7      122.67      132.34      6.45 o 
 -14   8   7        2.70        0.94      3.14 o 
 -12   8   7       51.18       51.58      4.02 o 
 -10   8   7        0.57        6.05      2.75 o 
  -8   8   7        0.00       -0.55      2.53 o 
  -6   8   7        4.43        6.34      2.66 o 
  -4   8   7        7.03        5.97      3.20 o 
  -2   8   7       13.05        8.40      2.95 o 
   0   8   7      106.62      104.05      4.80 o 
   2   8   7       88.25       86.41      7.09 o 
   4   8   7       38.30       17.02      4.83 o 
   6   8   7        0.35       -5.78      5.78 o 
 -19   9   7       73.54       92.10      7.59 o 
 -17   9   7        3.24       12.53      6.83 o 
 -15   9   7        1.04        0.39      4.38 o 
 -13   9   7       20.23       23.19      5.03 o 
 -11   9   7       59.48       73.85      6.57 o 
  -9   9   7        0.79       -0.56      3.34 o 
  -7   9   7        5.78        3.60      3.42 o 
  -5   9   7        4.91        4.35      3.19 o 
  -3   9   7        0.01       -2.96      2.96 o 
  -1   9   7       13.66       15.26      3.57 o 
   1   9   7        2.49        0.42      6.09 o 
   3   9   7       24.68       15.44      7.04 o 
   5   9   7        0.00       -5.88      5.88 o 
 -16  10   7        1.45        7.37      4.88 o 
 -14  10   7        2.82        9.49      5.05 o 
 -12  10   7       14.55       16.97      5.08 o 
 -10  10   7      237.24      201.96     14.00 o 
  -8  10   7       42.17       34.62      5.51 o 
  -6  10   7      134.05      143.73      8.31 o 
  -4  10   7        0.07       -3.92      3.92 o 
  -2  10   7       76.29       68.73      5.11 o 
   0  10   7        4.22        6.41      6.51 o 
   2  10   7      163.95      142.98     12.13 o 
 -11  11   7       19.06       17.21      5.70 o 
  -9  11   7       14.12        8.37      5.08 o 
  -7  11   7        0.48       -4.04      4.09 o 
  -5  11   7       55.80       67.44      6.83 o 
  -3  11   7       15.57       14.23      4.79 o 
 -24   0   8       82.47       74.38      9.14 o 
 -22   0   8        1.59       -5.25      5.25 o 
 -20   0   8      496.18      506.23     17.42 o 
 -18   0   8        0.57       -1.37      7.98 o 
 -16   0   8      556.71      598.27     15.62 o 
 -14   0   8        1.42        0.10      3.82 o 
 -12   0   8       38.16       57.80      5.29 o 
 -10   0   8        7.04        6.17      3.57 o 
  -8   0   8      460.65      490.86     13.56 o 
  -6   0   8      140.05      167.77      8.59 o 
  -4   0   8      621.88      578.40     14.58 o 
  -2   0   8       15.78       11.34      3.93 o 
   0   0   8       39.59       29.78      4.62 o 
   2   0   8        3.01        2.84      5.15 o 
 -25   1   8        0.06       -0.83      4.08 o 
 -23   1   8        1.30       -3.50      3.96 o 
 -21   1   8       34.13       37.45      5.53 o 
 -19   1   8      136.13      137.94      5.76 o 
 -17   1   8       12.65       12.78      2.84 o 
 -15   1   8      266.95      265.58      7.24 o 
 -13   1   8       13.52        6.53      2.91 o 
 -11   1   8        8.32       14.27      2.92 o 
  -9   1   8        0.55        3.53      2.53 o 
  -7   1   8       58.30       55.72      3.93 o 
  -5   1   8       23.91       31.27      4.06 o 
  -3   1   8      153.45      143.65      6.19 o 
  -1   1   8        1.51        1.41      2.38 o 
   1   1   8       12.90        7.85      2.66 o 
   3   1   8       13.24        9.63      3.69 o 
 -24   2   8        0.93        0.07      4.01 o 
 -22   2   8      116.26      123.96      7.89 o 
 -20   2   8        5.05       11.25      3.70 o 
 -18   2   8      704.43      737.29     12.61 o 
 -16   2   8      126.32      135.35      9.20 o 
 -14   2   8      483.52      463.62     12.10 o 
 -12   2   8       29.25       22.92      3.22 o 
 -10   2   8        7.02        1.34      3.35 o 
  -8   2   8       19.27       16.98      3.07 o 
  -6   2   8       16.75       14.66      2.95 o 
  -4   2   8       13.81        5.83      2.73 o 
  -2   2   8        0.07       -2.35      2.35 o 
   0   2   8        1.76       -1.39      2.43 o 
   2   2   8       38.27       33.46      3.76 o 
   4   2   8        9.78        5.46      5.36 o 
 -23   3   8        2.25        6.62      5.41 o 
 -21   3   8       13.54        8.30      7.88 o 
 -19   3   8        0.51        0.36      3.46 o 
 -17   3   8       88.34       93.22      5.21 o 
 -15   3   8       35.89       38.03      4.78 o 
 -13   3   8        8.32        6.69      2.93 o 
 -11   3   8       33.42       26.13      3.66 o 
  -9   3   8       15.55       16.77      3.01 o 
  -7   3   8       26.32       28.01      3.69 o 
  -5   3   8        0.83       -1.32      2.39 o 
  -3   3   8       15.73        8.61      2.86 o 
  -1   3   8       32.89       37.44      3.40 o 
   1   3   8      134.03      144.42      5.31 o 
   3   3   8       69.56       82.43     11.14 o 
 -22   4   8        0.02       -4.22      4.22 o 
 -20   4   8      107.29      108.38      7.57 o 
 -18   4   8       43.31       36.36      6.07 o 
 -16   4   8        1.82       -2.29      2.71 o 
 -14   4   8        5.04       10.33      3.05 o 
 -12   4   8      175.87      185.41      6.18 o 
 -10   4   8        8.95        1.71      2.59 o 
  -8   4   8       17.13       20.02      3.10 o 
  -6   4   8        3.40        4.46      2.92 o 
  -4   4   8      280.74      275.80      7.07 o 
  -2   4   8       94.15       95.36      4.66 o 
   0   4   8      775.03      769.09     12.28 o 
   2   4   8       27.27       23.63      4.73 o 
   4   4   8       77.92       80.21      6.20 o 
 -21   5   8       17.77       15.44      5.12 o 
 -19   5   8        2.17        1.89      5.44 o 
 -17   5   8       54.31       44.60      5.86 o 
 -15   5   8        5.20        6.28      4.37 o 
 -13   5   8       11.02       12.40      3.18 o 
 -11   5   8       85.60      115.05      5.17 o 
  -9   5   8       12.64       10.09      2.94 o 
  -7   5   8        4.10        6.79      2.77 o 
  -5   5   8       27.46       24.81      3.29 o 
  -3   5   8       49.45       49.00      3.83 o 
  -1   5   8        7.36        5.87      2.89 o 
   1   5   8      212.50      229.83      9.69 o 
   3   5   8       14.99       10.67      4.38 o 
   5   5   8       14.22        1.10      5.25 o 
 -20   6   8        3.98       -1.22      4.67 o 
 -18   6   8       23.22       25.60      5.80 o 
 -16   6   8        0.86       -4.36      4.36 o 
 -14   6   8        0.55        7.09      5.78 o 
 -12   6   8        0.08       -3.82      3.82 o 
 -10   6   8        1.87        4.84      4.43 o 
  -8   6   8        0.17       -1.35      3.03 o 
  -6   6   8       89.87       94.68      5.51 o 
  -4   6   8       24.82       24.07      3.95 o 
  -2   6   8      125.37       94.53      5.50 o 
   0   6   8        2.32        0.82      4.41 o 
   2   6   8       25.87       32.20      7.67 o 
   4   6   8       15.74       18.23      6.93 o 
 -19   7   8        5.05        2.62      8.80 o 
 -17   7   8        4.52        1.86      4.57 o 
 -15   7   8        0.07       -5.38      5.38 o 
 -13   7   8       10.66       14.86      5.10 o 
 -11   7   8       27.27       29.20      6.88 o 
  -9   7   8       59.22       58.55      6.13 o 
  -7   7   8        6.43        8.08      4.58 o 
  -5   7   8        0.75        1.79      3.30 o 
  -3   7   8       22.18       15.25      3.74 o 
  -1   7   8        1.24        2.00      4.19 o 
   1   7   8       13.62       24.27      7.41 o 
   3   7   8        5.18        5.25      6.83 o 
 -16   8   8        1.48        2.82      4.58 o 
 -14   8   8        5.77        3.42      6.57 o 
 -12   8   8      158.07      150.23     12.32 o 
 -10   8   8       24.25       19.69      5.27 o 
  -8   8   8      140.74      135.69      8.32 o 
  -6   8   8        7.74       16.29      5.28 o 
  -4   8   8       10.63       10.59      9.72 o 
  -2   8   8       16.78       11.89      4.56 o 
   0   8   8      104.08      100.06     11.35 o 
 -11   9   8        5.16       -4.64      4.94 o 
  -9   9   8        2.38        8.43      4.82 o 
  -7   9   8        0.14        2.43      4.52 o 
  -5   9   8        5.62        8.01      6.49 o 
 -19   1   9        7.60        4.06      5.57 o 
 -17   1   9      104.12      105.59      7.93 o 
 -15   1   9        0.22        0.28      4.48 o 
 -13   1   9        2.38       14.71      6.83 o 
 -11   1   9       13.01       13.35      4.79 o 
  -9   1   9       18.60        4.19      6.25 o 
  -7   1   9        0.00       -1.84      4.73 o 
  -5   1   9        6.30        5.10      4.45 o 
  -3   1   9        2.34        2.51      4.04 o 
  -1   1   9        0.03       -1.47      4.12 o 
 -18   2   9      435.29      467.60     20.81 o 
 -16   2   9        7.30       10.56      4.90 o 
 -14   2   9       24.14       22.27      5.16 o 
 -12   2   9        1.68       -2.54      4.23 o 
 -10   2   9       32.33       27.50      5.34 o 
  -8   2   9        4.69        5.82      4.34 o 
  -6   2   9      121.48      121.06     11.14 o 
  -4   2   9        2.75        3.23      4.39 o 
  -2   2   9        2.64        3.60      4.23 o 
   0   2   9        0.03       -5.30      5.30 o 
 -17   3   9       98.79       93.26      7.84 o 
 -15   3   9        0.12       -4.93      6.64 o 
 -13   3   9        6.38       -3.11      7.62 o 
 -11   3   9        0.94        2.52      4.39 o 
  -9   3   9        6.27        4.25      4.49 o 
  -7   3   9        0.32       -1.81      4.10 o 
  -5   3   9       45.21       41.65      5.94 o 
  -3   3   9        0.04       -2.66      4.11 o 
  -1   3   9        0.14       -2.36      5.67 o 
 -16   4   9      112.84       99.80      7.88 o 
 -14   4   9       19.68       14.31      5.38 o 
 -12   4   9       22.83       12.00      4.93 o 
 -10   4   9       10.16       14.23      6.12 o 
  -8   4   9        0.18        1.52      4.49 o 
  -6   4   9        8.14       16.32      4.99 o 
  -4   4   9       18.20        8.00      4.39 o 
  -2   4   9       35.38       27.90      5.20 o 
 -15   5   9       16.70       10.83      5.20 o 
 -13   5   9       40.43       36.63      5.83 o 
 -11   5   9        5.86        5.08      4.75 o 
  -9   5   9        6.61       10.47      4.73 o 
  -7   5   9        3.09        2.25      4.53 o 
  -5   5   9       12.63        2.43      4.55 o 
  -3   5   9       27.94       38.37      5.54 o 
                                                 
